# Supplementary material for: Pathogenic myelin-specific antibodies in multiple sclerosis target conformational proteolipid protein 1–anchored membrane domains
Source: J Clin Invest. 2023 Oct 2;133(19):e162731. doi: 10.1172/JCI162731 (PMC10541191; doi:10.1172/JCI162731)
Supplement: Supporting data values [file jci-133-162731-s045.xlsx]

## Sheet: Figure 1
Figure 1 D	Area of eGFP cell body loss at lesion center(mm^2)								Figure 1F	Quantifying CD68 Cell Densities (cells per mm^2)
	Animal Injection #
IC05-2 rAb ICIs	# 1	# 2	#3	#4	# 5			ON#34 rAb ICIs	Animal / slide # - section(A/B)	CD68 colocalized cell #	Area(micrometers^2)	Cell Density (millimeters^2)
	134331	32671	24514	214255	0			# 1	1C/12 - A	2682	5.31329e+06	504.772
	136853	40034	28010	241869	14448				1C/12 - B	3990	5.46009e+06	730.758
	141846	61653	40281	204340	54923				X	3336	5.38669e+06	617.765
	137581	44491	32289	282656	55520
	29946		18033	186326				# 2	2C/31 - A	4534	5.83864e+06	776.551
	42261		15485	219564					2C/31 - B	3395	5.90325e+06	575.107
									x	3964.5	5.87094e+06	675.829
Ave	103803	44712.2	26435.3	224835	31222.8
								# 3	3C/27 - A	2710	6.22192e+06	435.557
									3C/27 - B	2597	5.50436e+06	471.808
									X	2653.5	5.86314e+06	453.682
2B4 rAb ICIs	# 2	# 5	#6	#7	#8	#4		# 4	4C/21 - A	2521	5.54222e+06	454.872
	25173	50543	18060	10096	23195	20408			4C/21 - B	2023	6.058e+06	333.939
	13847	64571	9383	13676	25505	35655			X	2272	5.80011e+06	394.405
	33727	49301	43728	49441	41727	67047
	34244	26770	27618	49298	40574	41164		# 5	5C/29 - A	3620	5.82918e+06	621.014
	8134	18015	24665	46102	24028	50104			5C/29 - B	4628	6.52856e+06	708.885
			17949	48288	23535	60578			X	4124	6.17887e+06	664.95
Ave	23025	41840	23567.2	36150.2	29760.7	45826
								# 6	6C/15 - A	3478	6.10401e+06	569.79
									6C/15 - B	3607	5.34767e+06	674.5
MS#30 rAb ICIs	# 2	#3	#4	# 5	#6				X	3542.5	5.72584e+06	622.145
	2256495	1552983	1986715	1480374	1891685
	1928299	1621484	2049691	1796292	2019904
	2231634	1878161	2343939	1723543	2126716			2B4 rAb ICIs
	1874286	1961788	2131114	1518397	1849399
	2211804	1733650	2188199	1362899				#2	2C/16 - A	710	4.77865e+06	148.578
	1901249	1615844	2224637						2C/16 - B	865	5.61858e+06	153.954
									X	787.5	5.19861e+06	151.266
ave	2.06729e+06	1.72732e+06	2.15405e+06	1576301	1971926
								#4	4C/11 - A	1187	5.74777e+06	206.515
									4C/11 - B	1175	5.26816e+06	223.038
									X	1181	5.50796e+06	214.776
ON#34 rAb ICIs	# 1	#2	#3	# 4	#5	# 6
	1907390	2850562	2818538	2189695	3700906	3414811		#5	5C/14 - A	617	4.65748e+06	132.475
	1950921	3487297	2866534	2415882	3855975	2883986			5C/14 - B	563	4.86563e+06	115.709
	1912932	3480744	2922147	2277224	3966018	3216527			X	590	4.76156e+06	124.092
	2009792	3376464	2795547	2279036	3649537	2749271
	1683797	2802262	2440319	2082706	3778828	3100983		#6	6C/37 - A	671	3.67657e+06	182.507
	1969356	2951607	2782054	2512054	4061608	2896264			6C/37 - B	595	5.94951e+06	100.008
									X	633	4.81304e+06	141.258
ave	1905698	3158156	2.77086e+06	2.29277e+06	3.83548e+06	3.04364e+06
								#7	7C/39 - A	546	4.50892e+06	121.093
									7C/39 - B	721	4.56513e+06	157.936
ON#34 rAb ICIs -HC	# 1	#2	#3	# 4					X	633.5	4.53703e+06	139.515
	106827	66861	103404	56021
	70986	70520	130027	29294				#8	8C/16 - A	633	5.76691e+06	109.764
	100351	92725	113054	79483					8C/16 - B	656	5.11483e+06	128.255
	114668	73936	105065	122116					X	644.5	5.44087e+06	119.009
	79965	83446	126950	50204
	103886	99630	119568	53555				MS#30 rAb ICIs
	96113.8	81186.3	116345	65112.2				#2	2C/29 - A	3208	5.07164e+06	632.537
									2C/29 - B	3831	5.06119e+06	756.936
									X	3519.5	5.06642e+06	694.737
								#3	3C/22 - A	2389	5.63351e+06	424.069
									3C/22 - B	3271	6.03134e+06	542.334
									X	2830	5.83243e+06	483.201
								#4	4C/30 - A	1766	5.51213e+06	320.384
									4C/30 - B	2086	5.47829e+06	380.776
									X	1926	5.49521e+06	350.58
								#5	5C/23 - A	2568	5.74623e+06	446.902
									5C/23 - B	2687	6.50079e+06	413.334
									X	2627.5	6.12351e+06	430.118
								#6	6C/14 - A	3564	6.64965e+06	535.968
									6C/14 - B	3734	7.96736e+06	468.662
									X	3649	7.30851e+06	502.315

## Sheet: Figure 4
Figure 4B		eGFP OG loss in male wildtype and PLP1 null mice
		Area of eGFP cell body loss at lesion center(mm^2)
		Animal Injection #
	ON#34 PLP1 y/+ ICIs	#1	#2	#3	#4
		4.79204e+06	4.43139e+06	2.96658e+06	6.20862e+06
		5.50651e+06	4.26112e+06	2.83207e+06	6.68532e+06
		5.22871e+06	4.37868e+06	4.26015e+06	6.33116e+06
		5.18682e+06	4.46377e+06	4.22595e+06	6.14829e+06
		4.67074e+06	4.35879e+06	3.70108e+06	5.83456e+06
		5.04191e+06	4.21913e+06	4.66986e+06	6.05665e+06
	Ave	5.07112e+06	4.35215e+06	3.77595e+06	6.21077e+06
		#1	#2	#3	#4
	ON#34 PLP1 y/- ICIs	39889.3	16765.3	17430.8	123032
		22474.4	10808.1	21737.6	97307
		88780.4	110473	67739.9	305462
		107320	120735	68957.3	280582
		29625.2	73942.8	33374.9	96240.2
		42778.1	104392	44470.8	100169
	Ave	55144.6	72852.6	42285.2	167132
	MS#30 PLP1 y/+ ICIs	#1	#2	#3	#4	#6	#7
		1637208	421427	2504289	860593	1116700	1281018
		1388804	419260	2455672	745956	1181542	1292373
		1733276	534742	2518208	997695	1160967	1594279
		1375547	561796	2591605	870889	1150856	1373758
		1246210	502825	2051147	709345	996592	1477001
		1267741	578277		739734	1059229	1495887
	Ave	1.44146e+06	503054	2.42418e+06	820702	1110981	1.41905e+06
	MS#30 PLP1 y- ICIs	#1	#2	#3	#4	#5	#6	#7
		52386	41249	27305	40636	50289	30486	91045
		73207	58345	30080	36241	32093	34348	100347
		4684	9749	22286	32833	111638	75231	148154
		9094	14745	21619	20520	111998	84268	127909
			31022	26095	13496	33385	0	62240
		34842.8		26565	20520	30837	0	96289
	Ave			25658.3	27374.3	61706.7	37388.8	104331

## Sheet: Figure 5
Figure 5 -MS and IC rAb Binding to PLP1-transfected CHOK1 Cells
	Binding to PLP1-transfected CHOK1 Cells
Figure 5B - IC05-2 Binding Curves	rAb	Mean Green IF	Mean Green Sec alone IF	NET Green IF		MEAN RED IF	Mean Red Sec only IF	NET RED IF	G/R	SDEV	SEM
values normalized to B max from parallel MS#11/PLP1 binding curve included below in Figure 5D	[ICO5-2 0 ug/ml]	0.241	0.266667	-0.0256667		11.918	0.133066	11.7849	-0.00217792
		0.369	0.266667	0.102333		16.345	0.133066	16.2119	0.00631222
		0.287	0.266667	0.0203333		14.714	0.133066	14.5809	0.00139452
		0.6	0.266667	0.333333		22.882	0.133066	22.7489	0.0146527
		0.355	0.266667	0.0883333		14.228	0.133066	14.0949	0.00626703
		0.666	0.266667	0.399333		21.462	0.133066	21.3289	0.0187226
									0.00752853	0.00788636	0.00321959
	[ICO5-2 50 ug/ml]	0.176	0.266667	-0.0906667		13.421	0.133066	13.2879	-0.00682323
		0.124	0.266667	-0.142667		9.776	0.133066	9.64293	-0.0147949
		0.212	0.266667	-0.0546667		11.456	0.133066	11.3229	-0.00482796
		0.408	0.266667	0.141333		13.024	0.133066	12.8909	0.0109638
									-0.00387059	0.0107863	0.00539316
	[ICO5-2 100 ug/ml]	0.185	0.266667	-0.0816667		14.227	0.133066	14.0939	-0.00579445
		0.204	0.266667	-0.0626667		16.471	0.133066	16.3379	-0.00383565
		0.249	0.266667	-0.0176667		23.435	0.133066	23.3019	-0.000758163
		0.28	0.266667	0.0133333		23.9	0.133066	23.7669	0.000561003
									-0.00245682	0.0028887	0.00144435
	[ICO5-2 150 ug/ml]	0.914	0.266667	0.647333		15.543	0.133066	15.4099	0.0420075
		1.05	0.266667	0.783333		23.28	0.133066	23.1469	0.0338418
		0.234	0.266667	-0.0326667		17.696	0.133066	17.5629	-0.00185998
		0.359	0.266667	0.0923333		17.514	0.133066	17.3809	0.00531233
									0.0198254	0.021365	0.0106825
				MS#30 Binding to PLP1-transfected CHOK1 Cells
Figure 5D - MS#30 Binding Curves	[rAb]	Mean Green IF	Mean Green Sec alone IF	NET Green IF		MEAN RED IF	Mean Red Sec only IF	NET RED IF	G/R	SEM
	[MS#30 - 0 ug/ml]	0.328	0.392333	-0.0643333		4.562	0.421667	4.14033	-0.0155382
		0.327	0.392333	-0.0653333		4.953	0.421667	4.53133	-0.0144181
		0.294	0.392333	-0.0983333		3.71	0.421667	3.28833	-0.0299037
		0.313	0.392333	-0.0793333		4.446	0.421667	4.02433	-0.0197134
		0.321	0.392333	-0.0713333		4.672	0.421667	4.25033	-0.016783
								x	-0.0192713
								SD, SEM	0.00626347	0.00280111
	[MS#30 - 2 ug/ml]	1.065	0.392333	0.672667		10.161	0.421667	9.73933	0.069067
		1.253	0.392333	0.860667		4.445	0.421667	4.02333	0.213919
		0.425	0.392333	0.0326667		6.187	0.421667	5.76533	0.00566605
		0.363	0.392333	-0.0293333		3.243	0.421667	2.82133	-0.010397
		0.738	0.392333	0.345667		4.675	0.421667	4.25333	0.0812696
								x	0.0719049
									0.0886353	0.0396389
	[MS#30 - 4 ug/ml]	2.257	0.392333	1.86467		9.201	0.421667	8.77933	0.212393
		1.553	0.392333	1.16067		5.451	0.421667	5.02933	0.230779
		0.764	0.392333	0.371667		7.387	0.421667	6.96533	0.0533595
		1.359	0.392333	0.966667		8.335	0.421667	7.91333	0.122157
		0.669	0.392333	0.276667		5.149	0.421667	4.72733	0.0585249
		0.865	0.392333	0.472667		8.367	0.421667	7.94533	0.0594898
								x	0.122784
									0.0808063	0.032989
	[MS#30 - 8 ug/ml]	2.796	0.392333	2.40367		4.695	0.421667	4.27333	0.56248
		4.365	0.392333	3.97267		3.45	0.421667	3.02833	1.31183
		4.354	0.392333	3.96167		4.788	0.421667	4.36633	0.907321
		2.329	0.392333	1.93667		4.992	0.421667	4.57033	0.423747
		1.292	0.392333	0.899667		3.761	0.421667	3.33933	0.269415
		2.638	0.392333	2.24567		19.779	0.421667	19.3573	0.116011
								x	0.598468
									0.442073	0.180476
	[MS#30 - 10 ug/ml]	3.035	0.392333	2.64267		4.348	0.421667	3.92633	0.673062
		4.136	0.392333	3.74367		3.515	0.421667	3.09333	1.21024
		3.154	0.392333	2.76167		4.276	0.421667	3.85433	0.71651
		2.352	0.392333	1.95967		5.268	0.421667	4.84633	0.404361
		3.741	0.392333	3.34867		7.433	0.421667	7.01133	0.477608
		1.956	0.392333	1.56367		5.524	0.421667	5.10233	0.306461
								x	0.631373
									0.32398	0.132264
	[MS#30 - 16 ug/ml]	3.364	0.392333	2.97167		3.874	0.421667	3.45233	0.86077
		2.375	0.392333	1.98267		5.791	0.421667	5.36933	0.369258
		3.359	0.392333	2.96667		5.143	0.421667	4.72133	0.628354
		3.759	0.392333	3.36667		4.596	0.421667	4.17433	0.806516
		3.636	0.392333	3.24367		5.349	0.421667	4.92733	0.658301
		2.083	0.392333	1.69067		3.637	0.421667	3.21533	0.525814
									0.641502
									0.180701	0.0737709
	[MS#30 - 20 ug/ml]	4.336	0.392333	3.94367		6.705	0.421667	6.28333	0.627639
		2.512	0.392333	2.11967		8.208	0.421667	7.78633	0.272229
		3.138	0.392333	2.74567		5.792	0.421667	5.37033	0.511266
		5.673	0.392333	5.28067		21.469	0.421667	21.0473	0.250895
		3.858	0.392333	3.46567		7.083	0.421667	6.66133	0.520266
		4.677	0.392333	4.28467		4.376	0.421667	3.95433	1.08354
		3.609	0.392333	3.21667		5.19	0.421667	4.76833	0.674589
		2.24	0.392333	1.84767		5.13	0.421667	4.70833	0.392425
		5.704	0.392333	5.31167		5.789	0.421667	5.36733	0.989629
		1.274	0.392333	0.881667		2.861	0.421667	2.43933	0.361438
		2.036	0.392333	1.64367		3.848	0.421667	3.42633	0.479716
		4.926	0.392333	4.53367		12.227	0.421667	11.8053	0.384035
									0.545639
									0.263047	0.0759352
	[MS#30 - 30 ug/ml]	4.054	0.392333		3.66167	5.092	0.421667	4.67033	0.784027
		4.356	0.392333		3.96367	7.369	0.421667	6.94733	0.570531
		2.294	0.392333		1.90167	3.665	0.421667	3.24333	0.586331
		3.18	0.392333		2.78767	5.33	0.421667	4.90833	0.567946
		4.198	0.392333		3.80567	4.976	0.421667	4.55433	0.835614
		2.851	0.392333		2.45867	4.342	0.421667	3.92033	0.627158
									0.661934									Accompanying MS#30 rAb binding to PLP1-transfected cells at 30 ug ml maximal binding
			MS#30 rAb Binding to PLP1C200A/C219A-transfected CHOK1 Cells
		PLP1 - C200AC219A	Green rAb IF	Bkg sec ctl IF	NET	Red AA3 IF	Bkg Sec CTL IF	NET	G/R	Sdev	SEM	Bmax	Fb	SEM Fb		PLP1 -	Green	Bkg	NET	Red	Bkg	NET	G/R	Sdev	SEM	Bmax	Fb	SEM Fb
		MS#30 - 10 ug ml	0.273	0.2455	0.0275	2.22	0.242167	1.97783	0.0139041			0.659607	0.0210794			MS#30 - 30 ug ml
			0.269	0.2455	0.0235	1.944	0.242167	1.70183	0.0138086			0.659607	0.0209347
			0.313	0.2455	0.0675	1.449	0.242167	1.20683	0.0559315			0.659607	0.0847952				5.562	0.2455	5.3165	6.389	0.242167	6.14683	0.864917			0.659607	1.31126
			0.267	0.2455	0.0215	2.383	0.242167	2.14083	0.0100428			0.659607	0.0152255				3.42	0.2455	3.1745	6.068	0.242167	5.82583	0.544901			0.659607	0.826099
			0.257	0.2455	0.0115	0.97	0.242167	0.727833	0.0158003			0.659607	0.0239542				4.762	0.2455	4.5165	7.155	0.242167	6.91283	0.65335			0.659607	0.990515
			0.264	0.2455	0.0185	1.05	0.242167	0.807833	0.0229008			0.659607	0.0347188				3.184	0.2455	2.9385	4.604	0.242167	4.36183	0.673685			0.659607	1.02134
									0.0220647	0.0171242	0.00699091	0.659607					3.117	0.2455	2.8715	4.491	0.242167	4.24883	0.675833			0.659607	1.0246
													0.0334513	0.0105986			3.773	0.2455	3.5275	5.416	0.242167	5.17383	0.681796			0.659607	1.03364
		MS#30 - 20 ug ml															3.646	0.2455	3.4005	6.747	0.242167	6.50483	0.522765			0.659607	0.792541
			0.32	0.2455	0.0745	3.69	0.242167	3.44783	0.0216078			0.659607	0.0327586										0.659607	0.111825	0.0422657		1	0.0640771
			0.272	0.2455	0.0265	2.047	0.242167	1.80483	0.0146828			0.659607	0.0222599				Ave maximal binding or Bmax = 0.65960658 is used to normalize C200Ac219A and C5SC6SC9S binding
			0.275	0.2455	0.0295	2.791	0.242167	2.54883	0.0115739			0.659607	0.0175467
			0.255	0.2455	0.0095	1.104	0.242167	0.861833	0.011023			0.659607	0.0167115
			0.281	0.2455	0.0355	2.396	0.242167	2.15383	0.0164822			0.659607	0.024988
										0.00428624	0.00191686	0.659607
													0.0228529	0.00290607
		MS#30 - 30 ug ml
			0.273	0.2455	0.0275	2.22	0.242167	1.97783	0.0139041			0.659607	0.0210794
			0.269	0.2455	0.0235	1.944	0.242167	1.70183	0.0138086			0.659607	0.0209347
			0.286	0.2455	0.0405	2.179	0.242167	1.93683	0.0209104			0.659607	0.0317014
			0.267	0.2455	0.0215	2.383	0.242167	2.14083	0.0100428			0.659607	0.0152255
			0.257	0.2455	0.0115	0.97	0.242167	0.727833	0.0158003			0.659607	0.0239542
			0.264	0.2455	0.0185	1.05	0.242167	0.807833	0.0229008			0.659607	0.0347188
										0.00481963	0.0021554		0.0246023	0.00326771
			MS#30 rAb Binding to PLP1C5SC6SC9S-transfected CHOK1 Cells
		C5SC6SC9S	Green	Bkg	NET	Red	Bkg	NET	G/R	Sdev	SEM	Bmax	Fb	SEM Fb
		10 ug ml	0.268	0.2455	0.0225	0.911	0.242167	0.668833	0.0336407			0.659607	0.0510011
			0.259	0.2455	0.0135	1.454	0.242167	1.21183	0.0111401			0.659607	0.0168891
			0.295	0.2455	0.0495	1.566	0.242167	1.32383	0.0373914			0.659607	0.0566874
			0.254	0.2455	0.0085	1.08	0.242167	0.837833	0.0101452			0.659607	0.0153807
			0.249	0.2455	0.0035	0.736	0.242167	0.493833	0.00708741			0.659607	0.0107449
										0.0144119	0.00644518	0.659607
													0.0301406	0.00977125
		20 ug ml	0.32	0.2455	0.0745	3.69	0.242167	3.44783	0.0216078			0.659607	0.0327586
			0.272	0.2455	0.0265	2.047	0.242167	1.80483	0.0146828			0.659607	0.0222599
			0.275	0.2455	0.0295	2.791	0.242167	2.54883	0.0115739			0.659607	0.0175467
			0.255	0.2455	0.0095	1.104	0.242167	0.861833	0.011023			0.659607	0.0167115
			0.281	0.2455	0.0355	2.396	0.242167	2.15383	0.0164822	0.00428624	0.00191686	0.659607	0.024988
													0.0228529	0.00290607
		30 ug ml	0.119	0.095	0.024	1.631	0.081	1.55	0.0154839			0.659607	0.0234744
			0.226	0.075	0.151	4.583	0.032	4.551	0.0331795			0.659607	0.050302
			0.097	0.066	0.031	3.14	0.067	3.073	0.0100879	0.0120794	0.00697407	0.659607	0.0152938
													0.02969	0.0105731
Figure 5D MS 30 Curve	ug rAb		PLP1 -MS#30								C200S/C219S						C5S/C6S/C9S
			Ave G/R Ratio	SEM	Bmax	Fb	Fb SEM			Ave	SEM	Bmax	Fb	Fb SEM		Ave	SEM	Bmax	Fb	Fb SEM
	0		-0.0192713	0.00280111	0.615783	-0.0312956	0.00454886
	2		0.0719049	0.0396389	0.615783	0.11677	0.0643716
	4		0.122784	0.032989	0.615783	0.199395	0.0535725
	8		0.598468	0.180476	0.615783	0.971881	0.293083
	10		0.631373	0.132264	0.615783	1.02532	0.21479			0.0153492	0.0521873	0.615783	0.0249262	0.0847494		-0.0211008	0.0375172	0.615783	-0.0342666	0.0609259
	16		0.641502	0.0737709	0.615783	1.04177	0.1198
	20		0.545639	0.0759352	0.615783	0.886089	0.123315			0.071832	0.071832	0.615783	0.116651	0.116651		-0.0362463	0.088273	0.615783	-0.0588621	0.143351
	30		0.661934	0.0480226	0.615783	1.07495	0.0779862
	40									-0.0603931	0.0477842	0.615783	-0.0980752	0.0775991		-0.30562	0.0638094	0.615783	-0.496312	0.103623
		Bmax = ave D237-241	0.615783
				ON#34 Binding to PLP1-transfected CHOK1 Cells
														ON#34 Binding to PLP1- PLP1C200SC219S- and PLP1 C5SC6SC9S-TRANSFECTED CHOK1 Cells
Figure 5D - ON#34 Binding Curves	[rAb]	Mean Green IF	Mean Green Sec IF	NET Green IF	MEAN RED IF	Mean Red AA3 Sec IF	NET RED IF	G/R	SDEV	SEM					Green	BCKg IF	Net	Red	Bkg IF	Net	G/R	SDEV	SEM
														C200A/219A
	0	0.48	0.2418	0.2382	67.469	0.2418	67.2272	0.00354321						20 ug/ml	0.29	0.2526	0.0374	3.577	0.2514	3.3256	0.0112461
		0.77	0.2418	0.5282	132.066	0.2418	131.824	0.00400685							0.277	0.2526	0.0244	2.848	0.2514	2.5966	0.0093969
		0.615	0.2418	0.3732	178.525	0.2418	178.283	0.0020933							0.313	0.2526	0.0604	5.547	0.2514	5.2956	0.0114057
		0.686	0.2418	0.4442	160.387	0.2418	160.145	0.00277373							0.32	0.2526	0.0674	6.324	0.2514	6.0726	0.011099
		0.868	0.2418	0.6262	159.263	0.2418	159.021	0.00393784							0.353	0.2526	0.1004	9.55	0.2514	9.2986	0.0107973
		0.655	0.2418	0.4132	105.256	0.2418	105.014	0.00393471							0.407	0.2526	0.1544	12.847	0.2514	12.5956	0.0122582
		0.676	0.2418	0.4342	97.384	0.2418	97.1422	0.00446974													0.0110339	0.000940453	0.000383938
		0.749	0.2418	0.5072	100.51	0.2418	100.268	0.00505843
		0.78	0.2418	0.5382	135.894	0.2418	135.652	0.0039675						40 ug/ml	0.342	0.2526	0.0894	7.291	0.2514	7.0396	0.0126996
		0.905	0.2418	0.6632	174.152	0.2418	173.91	0.00381346							0.312	0.2526	0.0594	4.372	0.2514	4.1206	0.0144154
								0.00375988	0.000827061	0.00026154					0.297	0.2526	0.0444	3.846	0.2514	3.5946	0.0123519
	4														0.332	0.2526	0.0794	5.928	0.2514	5.6766	0.0139872
		12.31	0.2418	12.0682	117.074	0.2418	116.832	0.103295							0.324	0.2526	0.0714	6.769	0.2514	6.5176	0.010955
		1.22	0.2418	0.9782	123.309	0.2418	123.067	0.0079485							0.312	0.2526	0.0594	5.637	0.2514	5.3856	0.0110294
		0.661	0.2418	0.4192	119.351	0.2418	119.109	0.00351946													0.0125731	0.00144638	0.000590483
		0.558	0.2418	0.3162	70.067	0.2418	69.8252	0.00452845
		5.734	0.2418	5.4922	134.032	0.2418	133.79	0.0410508						C5SC6SC9S
		9.716	0.2418	9.4742	98.794	0.2418	98.5522	0.0961338						20 ug/ml	0.272	0.2526	0.0194	2.02	0.2514	1.7686	0.0109691
		34.226	0.2418	33.9842	61.068	0.2418	60.8262	0.55871							0.289	0.2526	0.0364	3.005	0.2514	2.7536	0.0132191
		19.935	0.2418	19.6932	77.971	0.2418	77.7292	0.253357							0.291	0.2526	0.0384	2.708	0.2514	2.4566	0.0156314
		10.575	0.2418	10.3332	132.927	0.2418	132.685	0.0778776							0.296	0.2526	0.0434	3.032	0.2514	2.7806	0.0156081
		1.946	0.2418	1.7042	99.294	0.2418	99.0522	0.0172051							0.286	0.2526	0.0334	3.362	0.2514	3.1106	0.0107375
		12.454	0.2418	12.2122	114.02	0.2418	113.778	0.107333							0.344	0.2526	0.0914	7.067	0.2514	6.8156	0.0134104
		32.675	0.2418	32.4332	91.612	0.2418	91.3702	0.354965													0.0132626	0.00213413	0.000871256
		14.748	0.2418	14.5062	84.482	0.2418	84.2402	0.1722
								0.138317	0.164028	0.0454932
	8													40 ug/ml	0.411	0.2526	0.1584	10.689	0.2514	10.4376	0.0151759
		47.856	0.2418	47.6142	113.229	0.2418	112.987	0.421412							0.388	0.2526	0.1354	5.6	0.2514	5.3486	0.025315
		34.73	0.2418	34.4882	135.789	0.2418	135.547	0.254437							0.52	0.2526	0.2674	13.873	0.2514	13.6216	0.0196306
		10.247	0.2418	10.0052	114.785	0.2418	114.543	0.0873487							0.352	0.2526	0.0994	4.854	0.2514	4.6026	0.0215965
		12.126	0.2418	11.8842	44.267	0.2418	44.0252	0.269941							0.408	0.2526	0.1554	12.424	0.2514	12.1726	0.0127664
		1.842	0.2418	1.6002	69.494	0.2418	69.2522	0.0231068							0.555	0.2526	0.3024	14.987	0.2514	14.7356	0.0205217
		30.56	0.2418	30.3182	22.34	0.2418	22.0982	1.37198													0.0191677	0.00453096	0.00184975
		37.262	0.2418	37.0202	166.465	0.2418	166.223	0.222714
		79.048	0.2418	78.8062	80.682	0.2418	80.4402	0.979687						PLP1
		16.976	0.2418	16.7342	142.037	0.2418	141.795	0.118017						0 ug/ml	0.367	0.2526	0.1144	9.016	0.2514	8.7646	0.0130525
		22.587	0.2418	22.3452	62.88	0.2418	62.6382	0.356734							0.404	0.2526	0.1514	8.294	0.2514	8.0426	0.0188248
		3.277	0.2418	3.0352	132.413	0.2418	132.171	0.0229642							0.373	0.2526	0.1204	10.885	0.2514	10.6336	0.0113226
		22.079	0.2418	21.8372	176.325	0.2418	176.083	0.124016							0.41	0.2526	0.1574	9.727	0.2514	9.4756	0.0166111
								0.354363	0.41179	0.118874					0.358	0.2526	0.1054	5.546	0.2514	5.2946	0.0199071
	12																				0.0159436	0.00367994	0.00164572
		18.417	0.2418	18.1752	49.687	0.2418	49.4452	0.367583						PLP1
		52.227	0.2418	51.9852	48.448	0.2418	48.2062	1.07839						40 ug/ml	7.696	0.2526	7.4434	6.84	0.2514	6.5886	1.12974
		8.513	0.2418	8.2712	84.814	0.2418	84.5722	0.0978005							9.199	0.2526	8.9464	9.715	0.2514	9.4636	0.945348
		20.945	0.2418	20.7032	129.775	0.2418	129.533	0.159829							7.916	0.2526	7.6634	10.352	0.2514	10.1006	0.758707
		13.114	0.2418	12.8722	70.943	0.2418	70.7012	0.182065							4.858	0.2526	4.6054	6.015	0.2514	5.7636	0.799049
		18.886	0.2418	18.6442	75.752	0.2418	75.5102	0.24691							5.515	0.2526	5.2624	7.176	0.2514	6.9246	0.759957
		14.182	0.2418	13.9402	36.445	0.2418	36.2032	0.385054							10.343	0.2526	10.0904	11.43	0.2514	11.1786	0.902653
		19.049	0.2418	18.8072	53.838	0.2418	53.5962	0.350905							9.7	0.2526	9.4474	14.332	0.2514	14.0806	0.670952
		57.473	0.2418	57.2312	49.715	0.2418	49.4732	1.15681													0.852344	0.153393	0.0579769
		47.127	0.2418	46.8852	110.688	0.2418	110.446	0.424507
		8.749	0.2418	8.5072	69.705	0.2418	69.4632	0.122471						12.2020 Expt		ON34 Data Processing
		50.372	0.2418	50.1302	55.461	0.2418	55.2192	0.90784
								0.456681	0.375811	0.108487
	16														ug rAb	Ratio	SEM	Bmax	Fb	FbSEM
		80.102	0.2418	79.8602	41.62	0.2418	41.3782	1.93001
		41.224	0.2418	40.9822	74.933	0.2418	74.6912	0.548688						PLP1	0	0.0159436	0.00164572	0.852344	0.0187056	0.00193082
		76.994	0.2418	76.7522	38.018	0.2418	37.7762	2.03176							40	0.852344	0.0579769	0.852344	1	0.0680206
		93.282	0.2418	93.0402	43.613	0.2418	43.3712	2.14521
		57.156	0.2418	56.9142	45.751	0.2418	45.5092	1.25061						C200AC219A	20	0.0110339	0.000383938	0.852344	0.0129453	0.00045045
		52.178	0.2418	51.9362	88.061	0.2418	87.8192	0.591399							40	0.0125731	0.000590483	0.852344	0.0147512	0.000692776
		98.011	0.2418	97.7692	136.769	0.2418	136.527	0.716115
		102.056	0.2418	101.814	50.322	0.2418	50.0802	2.03302
		23.147	0.2418	22.9052	100.783	0.2418	100.541	0.227819						C5SC6SC9S	20	0.0132626	0.000871256	0.852344	0.0155601	0.00102219
		58.576	0.2418	58.3342	59.149	0.2418	58.9072	0.990273							40	0.0191677	0.00184975	0.852344	0.0224882	0.0021702
		32.906	0.2418	32.6642	26.472	0.2418	26.2302	1.24529
		25.088	0.2418	24.8462	41.261	0.2418	41.0192	0.605721
		67.007	0.2418	66.7652	33.733	0.2418	33.4912	1.99351
		18.482	0.2418	18.2402	42.066	0.2418	41.8242	0.436116
		59.206	0.2418	58.9642	66.255	0.2418	66.0132	0.893218
		47.432	0.2418	47.1902	69.802	0.2418	69.5602	0.678408
								1.14482	0.669247	0.167312							Values for ON#34 binding to C200AC219A and C5SC6SC9S were normalized to Bmax PLP1 binding ratios obtained at 40 ug/ml
	20	78.225	0.2418	77.9832	31.129	0.2418	30.8872	2.52477
		7.995	0.2418	7.7532	15.008	0.2418	14.7662	0.525064
		83.332	0.2418	83.0902	63.639	0.2418	63.3972	1.31063
		98.933	0.2418	98.6912	40.058	0.2418	39.8162	2.47867
		40.23	0.2418	39.9882	97.99	0.2418	97.7482	0.409094
		90.122	0.2418	89.8802	63.106	0.2418	62.8642	1.42975
		25.18	0.2418	24.9382	29.311	0.2418	29.0692	0.857891
		59.742	0.2418	59.5002	45.61	0.2418	45.3682	1.3115
		97.189	0.2418	96.9472	81.408	0.2418	81.1662	1.19443
								1.33798	0.749523	0.249841
	30	38.188	0.2418	37.9462	67.348	0.2418	67.1062	0.565465
		44.7	0.2418	44.4582	96.045	0.2418	95.8032	0.464058
		189	0.2418	188.758	106.534	0.2418	106.292	1.77584
		123.408	0.2418	123.166	45.04	0.2418	44.7982	2.74936
		64.567	0.2418	64.3252	38.139	0.2418	37.8972	1.69736
		40.633	0.2418	40.3912	77.094	0.2418	76.8522	0.52557
		112.962	0.2418	112.72	58.24	0.2418	57.9982	1.94351
		26.989	0.2418	26.7472	68.328	0.2418	68.0862	0.392843
		101.186	0.2418	100.944	35.262	0.2418	35.0202	2.88246
		45.205	0.2418	44.9632	93.158	0.2418	92.9162	0.483911
		26.536	0.2418	26.2942	34.496	0.2418	34.2542	0.76762
		16.587	0.2418	16.3452	39.272	0.2418	39.0302	0.418783
		109.82	0.2418	109.578	43.088	0.2418	42.8462	2.55748
		100.002	0.2418	99.7602	72.078	0.2418	71.8362	1.38872
		49.97	0.2418	49.7282	62.526	0.2418	62.2842	0.798408
		144.789	0.2418	144.547	66.138	0.2418	65.8962	2.19356
		50.382	0.2418	50.1402	57.261	0.2418	57.0192	0.879356
								1.32261	0.887329	0.215209
	40	82.695	0.2418	82.4532	75.464	0.2418	75.2222	1.09613
		41.221	0.2418	40.9792	41.773	0.2418	41.5312	0.986709
		150.581	0.2418	150.339	61.434	0.2418	61.1922	2.45684
		48.058	0.2418	47.8162	111.647	0.2418	111.405	0.42921
		58.006	0.2418	57.7642	104.214	0.2418	103.972	0.555574
		47.249	0.2418	47.0072	44.376	0.2418	44.1342	1.0651
		189.889	0.2418	189.647	127.887	0.2418	127.645	1.48574
		69.707	0.2418	69.4652	47.192	0.2418	46.9502	1.47955
		33.872	0.2418	33.6302	176.636	0.2418	176.394	0.190654
		127.447	0.2418	127.205	38.084	0.2418	37.8422	3.36146
		91.005	0.2418	90.7632	73.533	0.2418	73.2912	1.23839
		50.521	0.2418	50.2792	125.799	0.2418	125.557	0.400449
		62.777	0.2418	62.5352	131.604	0.2418	131.362	0.476052
		140.101	0.2418	139.859	99.875	0.2418	99.6332	1.40374
		96.299	0.2418	96.0572	59.248	0.2418	59.0062	1.62792
		132.799	0.2418	132.557	78.915	0.2418	78.6732	1.68491
		99.25	0.2418	99.0082	42.275	0.2418	42.0332	2.35548
		167.552	0.2418	167.31	128.552	0.2418	128.31	1.30395
								1.31099	0.813953	0.191851
		10.20.2020	ON34 Data Processing
			G/R	SEM	Bmax	Fb	SEM Fb
	0		0.00375988	0.00026154	1.32386	0.00284009	0.000197559
	4		0.138317	0.0454932	1.32386	0.10448	0.0343641
	8		0.354363	0.118874	1.32386	0.267674	0.0897933
	12		0.456681	0.108487	1.32386	0.344962	0.0819479
	16		1.14482	0.167312	1.32386	0.864763	0.126382
	20		1.33798	0.249841	1.32386	1.01067	0.188722
	30		1.32261	0.215209	1.32386	0.999054	0.162562
	40		1.31099	0.191851	1.32386	0.990281	0.144918
		Bmax -AVE OF D312-314	1.32386
				ON#49 Binding to PLP1-transfected CHOK1 Cells
Figure 5D - ON#49 Binding Curves	[rAb]	Mean Green IF	Mean Green Sec IF	NET Green IF	MEAN RED IF	Mean Red AA3 Sec IF	NET RED IF	G/R					Exp Date	ON#49 Binding to PLP1C200SC219S- and PLP1 C5SC6SC9S-TRANSFECTED CHOK1 Cells
11.14.2019													6.10.2019
	0 ug/ml																ON49 PLP1C200aC219A
		0.002	0.00133333	0.000666667	7.707	3.639	4.068	0.000163881							Green	BKG		Net	Red	BKG	Net	G/R
		0.002	0.00133333	0.000666667	9.123	3.639	5.484	0.000121566						40
		0.003	0.00133333	0.00166667	9.987	3.639	6.348	0.00026255							0.32	0.2425		0.0775	6.926	0.242	6.684	0.0115949
		0.003	0.00133333	0.00166667	13.466	3.639	9.827	0.000169601							0.322	0.2425		0.0795	7.189	0.242	6.947	0.0114438
		0.001	0.00133333	-0.000333333	7.646	3.639	4.007	-8.31878e-05							0.279	0.2425		0.0365	3.956	0.242	3.714	0.00982768
															0.26	0.2425		0.0175	1.891	0.242	1.649	0.0106125
															0.258	0.2425		0.0155	1.426	0.242	1.184	0.0130912
	Ave							0.000126882														0.011314
	Sdev							0.000128216														0.00122019
														80	0.439	0.2425		0.1965	16.004	0.242	15.762	0.0124667
	5 ug/ml	0.227	0.00133333	0.225667	13.759	3.639	10.12	0.0222991							0.438	0.2425		0.1955	9.141	0.242	8.899	0.0219688
		0.643	0.00133333	0.641667	17.736	3.639	14.097	0.045518							1.41	0.2425		1.1675	6.58	0.242	6.338	0.184206
		0.472	0.00133333	0.470667	14.759	3.639	11.12	0.0423261							1.456	0.2425		1.2135	15.05	0.242	14.808	0.0819489
		0.339	0.00133333	0.337667	12.632	3.639	8.993	0.0375477							1.028	0.2425		0.7855	13.796	0.242	13.554	0.0579534
		0.965	0.00133333	0.963667	18.274	3.639	14.635	0.0658467														0.0717088
		1.105	0.00133333	1.10367	14.915	3.639	11.276	0.0978775														0.0687995
		1.258	0.00133333	1.25667	8.653	3.639	5.014	0.250632
	Ave							0.0802924
	Sdev							0.0789244						120	0.424	0.2425		0.1815	6.097	0.242	5.855	0.0309991
															0.685	0.2425		0.4425	10.136	0.242	9.894	0.0447241
	10ug/ml	1.579	0.00133333	1.57767	12.538	3.639	8.899	0.177286							1.136	0.2425		0.8935	8.477	0.242	8.235	0.1085
		0.546	0.00133333	0.544667	13.93	3.639	10.291	0.0529265							0.873	0.2425		0.6305	11.637	0.242	11.395	0.0553313
		1.336	0.00133333	1.33467	16.298	3.639	12.659	0.105432							1.293	0.2425		1.0505	7.985	0.242	7.743	0.135671
		0.339	0.00133333	0.337667	9.484	3.639	5.845	0.0577702														0.0750451
		0.413	0.00133333	0.411667	14.407	3.639	10.768	0.0382306														0.0448408
		0.449	0.00133333	0.447667	10.104	3.639	6.465	0.0692447
		0.396	0.00133333	0.394667	11.21	3.639	7.571	0.0521287									ON49 PLP1C5SC6SC9S
								0.0790027
								0.0482505							Green	BKG		Net	Red	BKG	Net	G/R
														40	0.34	0.2425		0.0975	9.502	0.242	9.26	0.0105292
	20 ug/ml	Green	BKG	Net	Red	Bkg	Net	G/R							0.308	0.2425		0.0655	7.189	0.242	6.947	0.00942853
															0.315	0.2425		0.0725	6.212	0.242	5.97	0.0121441
															0.286	0.2425		0.0435	3.964	0.242	3.722	0.0116873
																						0.0109473
		3.767	0.00133333	3.76567	24.631	3.639	20.992	0.179386														0.00105609
		1.171	0.00133333	1.16967	14.677	3.639	11.038	0.105967						80	0.313	0.2425		0.0705	6.884	0.242	6.642	0.0106143
		1.642	0.00133333	1.64067	12.5	3.639	8.861	0.185156							0.287	0.2425		0.0445	3.943	0.242	3.701	0.0120238
		1.544	0.00133333	1.54267	11.048	3.639	8.861	0.174096							0.326	0.2425		0.0835	9.707	0.242	9.465	0.00882198
		2.879	0.00133333	2.87767	16.297	3.639	7.409	0.388401							0.262	0.2425		0.0195	2.724	0.242	2.482	0.00785657
		2.136	0.00133333	2.13467	13.626	3.639	12.658	0.168642														0.00982915
								0.200275														0.00185637
								0.0965779						120	0.262	0.2425		0.0195	2.724	0.242	2.482	0.00785657
															0.364	0.2425		0.1215	2.476	0.242	2.234	0.0543868
															0.321	0.2425		0.0785	5.361	0.242	5.119	0.015335
	30 ug/ml	Green	BKG	Net	Red	Bkg	Net	G/R														0.0258594
																						0.0249867
		1.677	0.00133333	1.67567	12.98	3.639	9.341	0.179388
		0.786	0.00133333	0.784667	8.228	3.639	4.589	0.170989
		3.167	0.00133333	3.16567	12.514	3.639	8.875	0.356695
		1.509	0.00133333	1.50767	9.795	3.639	6.156	0.24491									ON#49 Data Processing C200AC219A and C5SC6SC9S mutations normalized with incuded PLP1 binding curve
		2.705	0.00133333	2.70367	9.214	3.639	5.575	0.484963
		1.332	0.00133333	1.33067	10.975	3.639	7.336	0.181389								PLP1							C200AC219A						C5SC6SC9S
		1.925	0.00133333	1.92367	10.907	3.639	7.268	0.269722							ON49 G/R	SDEV	SEM	Bmax	Fb	Fb SEM		ON49 G/R	SDEV	SEM	Bmax	Fb	Fb SEM		ON49 G/R	SDEV	SEM	Bmax	Fb	Fb SEM
								0.269722						0	0.0106458	0.0015593	0.00110259	2.27293	0.00468373	0.000485099
								0.115628						10	0.0107084	0.000766711	0.000542147	2.27293	0.00471127	0.000238524
														20	0.606333	0.197532	0.139676	2.27293	0.266763	0.061452
	40 ug/ml													30	0.926409	0.445835	0.315253	2.27293	0.407584	0.138699
		6.956	0.00133333	6.95467	17.447	3.639	13.808	0.503669						40	1.841	0.417453	0.295184	2.27293	0.809968	0.129869		0.011314	0.00122019	0.000545687	2.27293	0.00497772	0.000240081		0.0109473	0.00105609	0.000528043	2.27293	0.00481636	0.000232318
		5.021	0.00133333	5.01967	13.092	3.639	9.453	0.531013						80	2.13951	1.13131	0.799956	2.27293	0.941299	0.351949		0.0717088	0.0687995	0.0307681	2.27293	0.0315491	0.0135368		0.00982915	0.00185637	0.000928183	2.27293	0.00432444	0.000408364
		3.225	0.00133333	3.22367	7.816	3.639	4.177	0.771766						120	2.40635	0.802296	0.567309	2.27293	1.0587	0.249594		0.0750451	0.0448408	0.0200534	2.27293	0.0330169	0.00882272		0.0258594	0.0249867	0.0144261	2.27293	0.0113772	0.00634692
		5.953	0.00133333	5.95167	11.795	3.639	8.156	0.729729
		1.402	0.00133333	1.40067	6.411	3.639	2.772	0.505291							B max represents the average of PLP1 bindingG/R ratios obtained at 80 and 120 ug/ml
		5.687	0.00133333	5.68567	15.582	3.639	11.943	0.476067
		5.494	0.00133333	5.49267	14.621	3.639	10.982	0.500152
								0.573955
								0.122422
	80 ug/ml	Green	BKG	Net	Red	Bkg	Net	G/R
		4.16	0.00133333	4.15867	11.408	3.639	7.769	0.53529
		4.827	0.00133333	4.82567	10.677	3.639	7.038	0.685659
		3.969	0.00133333	3.96767	10.796	3.639	7.157	0.554376
		6.819	0.00133333	6.81767	14.673	3.639	11.034	0.617878
		4.715	0.00133333	4.71367	10.61	3.639	6.971	0.676182
		3.602	0.00133333	3.60067	9.481	3.639	5.842	0.616341
		4.472	0.00133333	4.47067	10.503	3.639	6.864	0.651321
		4.616	0.00133333	4.61467	10.624	3.639	6.985	0.660654
								0.624713
								0.0553222
	120ug/ml
		4.64	0.00133333	4.63867	8.485	3.639	4.846	0.957216
		4.246	0.00133333	4.24467	13.088	3.639	9.449	0.449219
		3.094	0.00133333	3.09267	11.937	3.639	8.298	0.3727
		5.442	0.00133333	5.44067	14.832	3.639	11.193	0.486078
		4.878	0.00133333	4.87667	12.375	3.639	8.736	0.558226
		5.854	0.00133333	5.85267	12.781	3.639	9.142	0.640195
		3.282	0.00133333	3.28067	10.562	3.639	6.923	0.473879
								0.562502
								0.193393
			ON49 Data Processing for PLP1 binding curve
			G/R	SDEV	Bmax	Fb	SDEV Fb	SEM
		0	0.000126882	0.000128216	0.587057	0.000216132	0.000218404	9.76734e-05
		5	0.0802924	0.0789244	0.587057	0.136771	0.134441	0.0508139
		10	0.0790027	0.0482505	0.587057	0.134574	0.0821906	0.0310651
		20	0.200275	0.095729	0.587057	0.341151	0.163066	0.0616332
		30	0.269722	0.0965779	0.587057	0.459448	0.164512	0.0621797
		40	0.573955	0.122422	0.587057	0.977683	0.208535	0.0788187
		80	0.624713	0.0553222	0.587057	1.06414	0.0942366	0.0356181
		120	0.562502	0.193393	0.587057	0.958173	0.329429	0.124512
			Bmax = ave	0.587057
													Figure 5D - MS#11 Binding Curves				MS#11 rAb Binding to PLP1C200A/C219A-transfected CHOK1 Cells
					Binding MS#11 and IC#2 to PLP1-transfected CHOK1 Cells										Green	Bkg	NET	Red	Bkg	NET	G/R	Sdev	SEM	Bmax	Fb	SEM Fb
														50	0.275	0.2455	0.0295	2.166	0.242167	1.92383	0.015334			1.61072	0.00951994
Figure 5D - MS#11 Binding Curves	[rAb]	Mean Green IF	Mean Green Sec IF	NET Green IF		MEAN RED IF	Mean Red AA3 Sec IF	NET RED IF	G/R	SDEV	SEM				0.277	0.2455	0.0315	2.637	0.242167	2.39483	0.0131533			1.61072	0.0081661
															0.287	0.2455	0.0415	2.787	0.242167	2.54483	0.0163076			1.61072	0.0101244
	[MS#11 - 0 ug/ml]	0.241	0.266667	-0.0256667		11.918	0.133066	11.7849	-0.00217792						0.307	0.2455	0.0615	3.638	0.242167	3.39583	0.0181104			1.61072	0.0112437
		0.369	0.266667	0.102333		16.345	0.133066	16.2119	0.00631222						0.281	0.2455	0.0355	3.106	0.242167	2.86383	0.012396			1.61072	0.00769591
		0.287	0.266667	0.0203333		14.714	0.133066	14.5809	0.00139452						0.282	0.2455	0.0365	3.209	0.242167	2.96683	0.0123027			1.61072	0.00763799
		0.6	0.266667	0.333333		22.882	0.133066	22.7489	0.0146527													0.00236668	0.000966193		0.00906467	0.000599851
		0.355	0.266667	0.0883333		14.228	0.133066	14.0949	0.00626703
		0.666	0.266667	0.399333		21.462	0.133066	21.3289	0.0187226					100	0.326	0.2455	0.0805	3.746	0.242167	3.50383	0.0229748			1.61072	0.0142637
									0.00752853	0.00788636	0.00321959				0.307	0.2455	0.0615	3.484	0.242167	3.24183	0.0189707			1.61072	0.0117778
															0.32	0.2455	0.0745	2.777	0.242167	2.53483	0.0293905			1.61072	0.0182468
	[MS#11 - 20 ug/ml]	0.87	0.266667	0.603333		14.363	0.133066	14.2299	0.0423989						0.349	0.2455	0.1035	3.313	0.242167	3.07083	0.0337042			1.61072	0.0209249
		1.882	0.266667	1.61533		14.049	0.133066	13.9159	0.116078						0.315	0.2455	0.0695	3.216	0.242167	2.97383	0.0233705			1.61072	0.0145093
		5.136	0.266667	4.86933		26.06	0.133066	25.9269	0.18781						0.274	0.2455	0.0285	1.561	0.242167	1.31883	0.02161			1.61072	0.0134164
		6.448	0.266667	6.18133		26.103	0.133066	25.9699	0.238019													0.00547065	0.00223338		0.0155231	0.00138657
		4.804	0.266667	4.53733		27.739	0.133066	27.6059	0.164361
		0.222	0.266667	-0.0446667		7.812	0.133066	7.67893	-0.00581678					150	0.257	0.2455	0.0115	1.01	0.242167	0.767833	0.0149772			1.61072	0.00929845
									0.123808	0.0919507	0.0375387				0.252	0.2455	0.0065	0.67	0.242167	0.427833	0.0151928			1.61072	0.00943232
	[MS#11 -40 ug/ml]	2.104	0.266667	1.83733		10.445	0.133066	10.3119	0.178175						0.25	0.2455	0.0045	0.806	0.242167	0.563833	0.00798108			1.61072	0.00495497
		2.806	0.266667	2.53933		13.372	0.133066	13.2389	0.191808						0.25	0.2455	0.0045	0.648	0.242167	0.405833	0.0110883			1.61072	0.00688406
		1.804	0.266667	1.53733		12.018	0.133066	11.8849	0.129351						0.257	0.2455	0.0115	1.099	0.242167	0.856833	0.0134215			1.61072	0.00833261
		2.04	0.266667	1.77333		16.966	0.133066	16.8329	0.105349						0.251	0.2455	0.0055	0.78	0.242167	0.537833	0.0102262			1.61072	0.00634884
		1.82	0.266667	1.55333		16.301	0.133066	16.1679	0.0960749						0.264	0.2455	0.0185	1.08	0.242167	0.837833	0.0220808			1.61072	0.0137086
		4.387	0.266667	4.12033		32.306	0.133066	32.1729	0.128068													0.00457611	0.00172961		0.00842284	0.00107381
									0.138138	0.0387466	0.0158149
	[MS#11 -60 ug/ml]	7.442	0.266667	7.17533		14.796	0.133066	14.6629	0.489352								MS#11 rAb Binding to PLP1C5SC6SC9S-transfected CHOK1 Cells
		4.1	0.266667	3.83333		15.485	0.133066	15.3519	0.249697					C5SC6SC9S	Green	Bkg	NET	Red	Bkg	NET	G/R	Sdev	SEM	Bmax	Fb	SEM Fb
		4.08	0.266667	3.81333		17.809	0.133066	17.6759	0.215736
		6.405	0.266667	6.13833		11.521	0.133066	11.3879	0.539021
		5.464	0.266667	5.19733		15.198	0.133066	15.0649	0.344995					50	0.279	0.2455	0.0335	1.024	0.242167	0.781833	0.042848			1.61072	0.0266017
		4.968	0.266667	4.70133		13.75	0.133066	13.6169	0.345256						0.273	0.2455	0.0275	1.09	0.242167	0.847833	0.0324356			1.61072	0.0201373
									0.36401	0.128145	0.0523039				0.26	0.2455	0.0145	1.173	0.242167	0.930833	0.0155774			1.61072	0.00967109
															0.27	0.2455	0.0245	1.928	0.242167	1.68583	0.0145329			1.61072	0.00902259
	[MS#11 -100 ug/ml]	8.178	0.266667	7.91133		15.044	0.133066	14.9109	0.530573						0.257	0.2455	0.0115	0.885	0.242167	0.642833	0.0178896			1.61072	0.0111065
		9.67	0.266667	9.40333		14.702	0.133066	14.5689	0.645437						0.411	0.2455	0.1655	1.573	0.242167	1.33083	0.124358			1.61072	0.0772065
		13.905	0.266667	13.6383		18.007	0.133066	17.8739	0.763029													0.0422038	0.0172296		0.0256243	0.0106968
		11.791	0.266667	11.5243		16.124	0.133066	15.9909	0.720679
		13.298	0.266667	13.0313		19.46	0.133066	19.3269	0.674258
		10.497	0.266667	10.2303		16.723	0.133066	16.5899	0.616659
									0.658439	0.0816426	0.0333235
														100	0.337	0.2455	0.0915	2.581	0.242167	2.33883	0.0391221			1.61072	0.0242885
	[MS#11 -120 ug/ml]	17.463	0.266667	17.1963		20.751	0.133066	20.6179	0.834047						0.284	0.2455	0.0385	1.776	0.242167	1.53383	0.0251005			1.61072	0.0155834
		10.778	0.266667	10.5113		16.052	0.133066	15.9189	0.660304						0.265	0.2455	0.0195	1.925	0.242167	1.68283	0.0115876			1.61072	0.00719404
		14.848	0.266667	14.5813		14.508	0.133066	14.3749	1.01436						0.285	0.2455	0.0395	1.563	0.242167	1.32083	0.0299054			1.61072	0.0185664
		18.098	0.266667	17.8313		22.193	0.133066	22.0599	0.808313						0.28	0.2455	0.0345	0.949	0.242167	0.706833	0.0488092			1.61072	0.0303027
		12.554	0.266667	12.2873		21.795	0.133066	21.6619	0.567232						0.311	0.2455	0.0655	1.488	0.242167	1.24583	0.0525753			1.61072	0.0326408
		16.89	0.266667	16.6233		21.936	0.133066	21.8029	0.762436													0.0154095	0.00629092		0.0214293	0.00390565
									0.774448	0.153862	0.0628008
	[MS#11 -150 ug/ml]	12.948	0.266667	12.6813		9.683	0.133066	9.54993	1.3279
		9.285	0.266667	9.01833		13.81	0.133066	13.6769	0.659383					150	0.298	0.2455	0.0525	0.934	0.242167	0.691833	0.0758853			1.61072	0.0471126
		7.933	0.266667	7.66633		13.97	0.133066	13.8369	0.554049						0.266	0.2455	0.0205	1.279	0.242167	1.03683	0.0197717			1.61072	0.0122751
		8.676	0.266667	8.40933		12.563	0.133066	12.4299	0.676539						0.283	0.2455	0.0375	1.326	0.242167	1.08383	0.0345994			1.61072	0.0214807
		16.776	0.266667	16.5093		18.972	0.133066	18.8389	0.876341						0.264	0.2455	0.0185	1.064	0.242167	0.821833	0.0225106			1.61072	0.0139755
		10.539	0.266667	10.2723		20.817	0.133066	20.6839	0.496633						0.305	0.2455	0.0595	2.524	0.242167	2.28183	0.0260755			1.61072	0.0161887
		11.205	0.266667	10.9383		14.087	0.133066	13.9539	0.783889						0.303	0.2455	0.0575	1.533	0.242167	1.29083	0.0445449			1.61072	0.0276552
									0.767819	0.278404	0.113634											0.0209787	0.00856453		0.0231146	0.0053172
Processed Binding Curves for 5B and 5D
					MS#11 rAb/PLP1						IC05-2 rAb/PLP1
			G/R	SEM	Bmax	Fraction Bound	SEM FB		G/R	SEM	Bmax	FractionBound	SEM Fb
		0	0.00752853	0.00321959	0.771133	0.00976293	0.00417514		0.00752853	0.00321959	0.771133	0.00976293	0.00417514
		20	0.123808	0.0375387	0.771133	0.160554	0.0486799
		40	0.138138	0.0158149	0.771133	0.179136	0.0205087
		50							-0.00387059	0.00539316	0.771133	-0.00501935	0.00699381
		60	0.36401	0.0523039	0.771133	0.472045	0.0678273
		100	0.658439	0.0333235	0.771133	0.853859	0.0432137		-0.00245682	0.00144435	0.771133	-0.00318598	0.00187302
	Bmax	120	0.774448	0.0628008	0.771133	1.0043	0.0814397
	Bmax	150	0.767819	0.113634	0.771133	0.995701	0.14736		0.0198254	0.0106825	0.771133	0.0257094	0.013853

## Sheet: Figure 6 
Figure 6 DATA Files
Section A		ELISA of PLP1AA3 mAb binding to wildtype and PLP1 null myelin
	PLP1 mAb AA3 (A415 nm)
		PLP1 wildtype		PLP1 null		Block only (A415 nm)
		3.996		0.201		0.098
		3.995		0.162		0.122
	ave	3.9955		0.1815		0.11
	Net	3.8855		0.0715
Section B & C		MS#30 Binding to PLP1 wildtype and null myelin
[MS30 rAb]	Ave PLP (A415 nm -myelin)	SDEV		Ave Neg Ctl (A415 nm- Block Only)	SDEV		NET A415 nM		Bmax	Fraction Bound	SDEVFB
ug/ml	n = 3			n = 3
0	0.141667	0.00351188		0.114333	0.00208167		0.0273333		1.60258	0.0170558	0.00251591
1	0.531	0.187806		0.185667	0.0190875		0.345333		1.60258	0.215485	0.116335
2.5	0.943667	0.341313		0.226	0.0175784		0.717667		1.60258	0.447819	0.210619
5	1.79533	0.195308		0.253	0.0160935		1.54233		1.60258	0.962404	0.12077
10	2.15	0.168876		0.373	0.0763151		1.777		1.60258	1.10883	0.114206
20	1.883	0.380331		0.432	0.12105		1.451		1.60258	0.905413	0.245972
30	2.156	0.721104		0.516	0.20867		1.64		1.60258	1.02335	0.462627
			PLP1 Null
0	0.151	0.003		0.114333	0.00208167		0.0366667		1.60258	0.0228797	0.0022503
1	0.143667	0.00585947		0.185667	0.0190875		-0.042		1.60258	-0.0262077	0.0123048
2.5	0.178	0.008544		0.226	0.0175784		-0.048		1.60258	-0.0299516	0.0120449
5	0.223667	0.0314696		0.253	0.0160935		-0.0293333		1.60258	-0.0183038	0.0217826
10	0.316667	0.0231157		0.373	0.0763151		-0.0563333		1.60258	-0.0351516	0.0491408
20	0.402	0.075		0.432	0.12105		-0.03		1.60258	-0.0187198	0.0877573
30	0.437667	0.0575702		0.516	0.20867		-0.0783333		1.60258	-0.0488794	0.133401
	Bmax = Ave H24-28	1.60258
		ON#34 Binding to PLP1 wildtype and null myelin
[ON34 rAb]	Ave PLP A415 nm -myelin	SDEV		Ave Neg Ctl A415 nm- Block Only			NET A415 nM	Bmax	Fraction Bound	SDEVFB
	wildtype
0	0.243	0.0144222		0.145			0.098	2.79475	0.0350657	0.00516046
5	2.153	0.0517301		0.142667			2.01033	2.79475	0.719325	0.0185097
10	2.444	0.279569		0.140667			2.30333	2.79475	0.824164	0.100034
20	2.913	0.0966592		0.168667			2.74433	2.79475	0.98196	0.034586
40	3.13267	0.0800021		0.160667			2.972	2.79475	1.06342	0.0286258
60	2.94867	0.172378		0.190667			2.758	2.79475	0.98685	0.0616794
80	2.953	0.170871		0.248333			2.70467	2.79475	0.967767	0.0611401
	null		PLP1 Null
0	0.227	0.0226053		0.145			0.082	2.79475	0.0293407	0.00808849
5	0.514333	0.0559494		0.142667			0.371667	2.79475	0.132987	0.0200195
10	0.607667	0.0515202		0.140667			0.467	2.79475	0.167099	0.0184346
20	0.835333	0.165171		0.168667			0.666667	2.79475	0.238543	0.0591003
40	1.32167	0.428899		0.160667			1.161	2.79475	0.415422	0.153466
60	1.24567	0.254844		0.190667			1.055	2.79475	0.377494	0.0911866
80	1.47467	0.226242		0.248333			1.22633	2.79475	0.438799	0.0809524
	B max = average H47-50		2.79475
	ON#49 Binding to PLP1 wildtype and null myelin
[ON49 rAb]	Ave PLP A415 nm -myelin	SDEV		Ave Neg Ctl A415 nm- Block Only			NET A415 nM	Bmax	Fraction Bound	SDEVFB
0	0.252667	0.0122202		0.151667			0.101	2.532	0.0398894	0.0157302
5	1.05733	0.007688		0.146667			0.910667	2.532	0.359663	0.0820877
10	1.72267	0.005207		0.145667			1.577	2.532	0.622828	0.097137
20	2.08733	0.00895		0.141			1.94633	2.532	0.768694	0.0893843
40	2.39233	0.016251		0.140667			2.25167	2.532	0.889284	0.0827717
60	2.75767	0.027495		0.165333			2.59233	2.532	1.02383	0.029413
80	2.62167	0.00737111		0.150667			2.471	2.532	0.975908	0.0916989
	Bmax = ave H74-75
			PLP1 Null
0	0.291667	0.0122202		0.151667			0.14	2.532	0.0552923	0.0048263
5	0.147	0.007688		0.146667			0.000333333	2.532	0.000131648	0.00303633
10	0.171	0.005207		0.145667			0.0253333	2.532	0.0100053	0.00205648
20	0.153	0.00895		0.141			0.012	2.532	0.00473934	0.00353476
40	0.149	0.016251		0.140667			0.00833333	2.532	0.00329121	0.00641825
60	0.159	0.027495		0.165333			-0.00633333	2.532	0	0.010859
80	0.415	0.00737111		0.150667			0.264333	2.532	0.104397	0.00291118
				PLP wildtype
[MS#11 rAb]	Ave PLP A415 nm -myelin	SDEV		Ave Neg Ctl A415 nm- Block Only			NET A415 nM	Bmax	Fraction Bound	SDEVFB
0	0.195667	0.0556447		0.137667			0.058	2.84578	0.0203811	0.0195534
2.5	1.25	0.0284781		0.135333			1.11467	2.84578	0.391691	0.0100071
5	1.46433	0.173644		0.142			1.32233	2.84578	0.464665	0.0610182
10	1.84033	0.126243		0.14			1.70033	2.84578	0.597493	0.0443616
20	2.526	0.197076		0.165333			2.36067	2.84578	0.829533	0.0692521
40	3.07267	0.151596		0.243667			2.829	2.84578	0.994104	0.0532705
80	3.26	0.290331		0.347			2.913	2.84578	1.02362	0.102022
120	3.27433	0.046929		0.479			2.79533	2.84578	0.982274	0.0164908
			PLPnull
0	0.273333	0.0820995		0.137667			0.135667	2.84578	0.0960487	0.0288496
2.5	0.574333	0.0406735		0.135333			0.439	2.84578	0.201819	0.0142926
5	0.773333	0.0400541		0.142			0.631333	2.84578	0.271748	0.0140749
10	1.02767	0.0619866		0.14			0.887667	2.84578	0.36112	0.0217819
20	1.79367	0.538		0.165333			1.62833	2.84578	0.63029	0.189052
40	2.70867	0.528702		0.243667			2.465	2.84578	0.951819	0.185785
80	2.78067	0.122871		0.347			2.43367	2.84578	0.97712	0.0431767
120	2.52967	0.141514		0.479			2.05067	2.84578	0.888919	0.0497279
	Bmax = ave H98-100	2.84578
				PLP1 wildtype myelin
[IC05-2 rAb]	Ave PLP A415 nm -myelin	SDEV		Ave Neg Ctl A415 nm- Block Only			NET A415 nM	Bmax	Fraction Bound	SDEVFB
0	0.101667	0.00763763		0.132			-0.0303333	2.81113	-0.0107904	0.00271692
0.5	0.0976667	0.00503322		0.182333			-0.0846667	2.81113	-0.0301183	0.00179046
1	0.0986667	0.00754983		0.169			-0.0703333	2.81113	-0.0250196	0.00268569
2.5	0.0996667	0.00916515		0.107333			-0.00766667	2.81113	-0.00272725	0.0032603
5	0.106	0.0121244		0.132			-0.026	2.81113	-0.00924894	0.00431298
10	0.123	0.0215484		0.104667			0.0183333	2.81113	0.00652169	0.00766538
20	0.119333	0.00737111		0.125			-0.00566667	2.81113	-0.00201579	0.00262211
30	0.155333	0.0278747		0.107333			0.048	2.81113	0.017075	0.00991583
	Bmax for normalizing IC05-2 rAb curve was determined from maximal MS#30 binding in a parallel curve conducted at the same time and is included below and in the DATA of Table 1
[MS#30 rAb]
0	0.1	0.0144222		0.146333			-0.0463333	2.81113	-0.0164821	0.00513039
0.5	2.52	0.129108		0.208667			2.31133	2.81113	0.822207	0.0459276
1	2.43433	0.173943		0.207			2.22733	2.81113	0.792326	0.0618766
2.5	2.96067	0.232906		0.138			2.82267	2.81113	1.0041	0.0828514
5	2.957	0.231415		0.164			2.793	2.81113	0.993549	0.082321
10	2.965	0.0745453		0.175667			2.78933	2.81113	0.992245	0.0265179
20	2.87167	0.0262742		0.193667			2.678	2.81113	0.952641	0.00934648
30	3.17467	0.098068		0.202			2.97267	2.81113	1.05746	0.0348856

## Sheet: Figure 7
Figure 7 - DATA Files
Section A - ON34 Binding to PLP+O4-, PLP+O4+, PLP1+O1- and PLP1+O1+ Single Cells
	Values represent ON#34 rAb Green/PLP1 AA3 mAb Red mean intensities per single cell
																					MS#30				ON#49
Section A - ON#34 rAb	PLP1+O4-	PLP1+O4+		PLP1+O1-	PLP1+O1+				Section B- MS#11 rAb		PLP1+O4-	PLP1+O4+		PLP1+O1-	PLP1+O1+			Section C- MS#30 & ON#49rAb			PLP1+O4-	PLP1+O4+			PLP1+O4-		PLP1+O4+
	2.31641	0.949052		3.90253	1.1025						0.00880546	0.0138337		-0.0016041	0.147399						1.36177	1.81698			1.09256	0.109617	1.64905
	1.33103	3.93105		0.116221	0.123545						0.00785799	0.008711		0.0642309	0.163012						0.237871	1.5833			0.11714	0.135373	2.24764
	0.024572	0.791521		0.045029	0.101513						0.0110689	0.005632		0.0138982	0.045908						0.20025	1.64093			0.068741	1.58017	0.190222
	2.35026	4.47609		0.129634	0.088941						0.0125234	0.0075503		0.910387	0.4915						0.109435	1.57542			0.109435	1.93999	1.17933
	0.273003	2.88845		0.316726	0.097133						0.0115478	0.0133191		0.628174	0.002342						0.688534	0.607782			1.3698	0.101752	0.48029
	0.13697	2.5949		0.330312	1.16035						0.0115847	0.0966257		0.0253701	0.193651						1.45293	1.6037			0.823018	1.89081	0.234843
	0.000576	2.70969		0.342644	0.407851						0.00718678	0.0120336		-0.0045433	-0.00502						1.4595	1.77997			0.914835	1.60251	1.52963
	0.720189	0.418765		2.52564	0.143844						0.00986819	0.0223147		-0.0089151	0.231394						0.890184	0.807677			0.096093	0.236309	0.921358
	1.17042	1.40414		0.069383	0.067377						0.0124384	0.0129528		0.0027168	0.0922						0.383722	1.04072			1.5247	0.11396	0.673546
	1.57465	2.36581		0.092317	0.067542						0.141446	0.0126984		0.0356646	-0.00229						1.0406	1.49216			0.117128	0.136733	0.416061
	0.012616	3.9491		0.046963	0.15333						0.0082565	0.0109756		0.0224268	0.006673						0.154988	1.76606			0.07339	0.1125	0.228782
	0.015504	3.41186		0.036646	0.760893						0.0107017	0.013687		0.0424783	0.04147						0.219755	1.46627			1.39785	0.110362	1.76576
	0.104901	1.46859		0.05403	0.277406						0.22743	0.0092612		0.0780775	-0.02207						0.964937	1.42662			0.50585	2.11997	2.6067
	0.039796	1.71459		0.397702	0.073448						0.343592	0.0204687		0.0357325	-0.01254						0.842127	1.545			0.058299	2.18429	3.05244
	0.219185	1.29364		0.414377	0.122436						0.458246	0.0104858		0.0547301	0.014516						0.965235	1.62027			0.240465	2.37024	4.25936
	0.339971	1.15252		0.271841	0.074133						0.0133637	0.0219009		0.137409	0.770703						0.189674	0.805808			0.180104	2.58692	3.59428
	0.232784	2.44655		0.431084	0.101641						0.0170394	0.0071809		-0.002762	0.283876						0.639767	0.990488			0.104474	2.88727	3.51847
	0.033873	3.45734		0.150197	0.078725						0.0218844	0.0080467		0.61282	0.031855						0.608364	1.39235			0.508765	1.07473	2.11503
	0.023725	1.851		2.72676	0.20004						0.0256325	0.0098023		0.0045965	0.039926						1.27675				1.43565	0.383562	2.85679
	0.03059			0.929403	0.866323						0.462741	0.0098698		0.34403	0.013292						0.781037				1.36539	0.098284	1.07461
	2.03448			0.798079	2.68465						0.0571289	0.0074411		0.543415	-0.01023						1.20594				0.943022	0.076213	2.91538
	0.143295			0.186307	0.093439						0.085026	0.0089055		0.253174	-0.01647						0.111526				0.099547	0.086889	2.44443
	0.262747			0.13887	0.592103						0.231439	0.0095424		0.0516014	0.022851						2.13746				0.533213	1.76336	1.36935
	0.620108			0.06077	2.6053						0.0292086	0.0310378		0.0254091	0.026155						1.20321				0.996174	1.89668	1.96312
	-0.00768			0.181671	1.03139						0.0322561	0.0102051		0.0604161	0.310748						0.559846				0.112645	1.23235	0.231183
	0.036951			1.522	3.09355						0.0113691	0.0191736		0.78569	-0.01926						0.562686				1.47696	1.37597	2.32472
	0.013824			0.369328	3.09355						0.0116509	0.0164049		0.114819	-0.02052						0.125099				0.075852	1.21578	0.523436
	0.018922			1.56368	0.686						0.00873723	0.0153578		0.170296	0.38489						0.121816				1.78718	1.28645	2.53757
	0.003599			0.441876	0.173463						0.282848	0.0328629		0.0563074	0.161846						0.199581				0.10814	1.2697	2.05713
	0.08335			1.45213	0.190393						0.0118619	0.0166226		0.0676356	0.026082						1.16099				0.094865	1.85341	0.570286
	0.45097			0.096095	1.44253						0.0190665	0.011646		0.0143045	0.664434						1.24854				0.11588	0.092504	1.7592
	0.004231			0.105176	0.064221						0.0187757	0.0330282		0.0819562							0.289886				0.069327	2.35445	1.59199
	1.60584			0.608954	0.077084						0.19986	0.0172592		0.0946801							1.26305				0.145349	1.68875	1.81035
	0.083797			0.134166	0.775159						0.694988	0.0121404		0.213493							0.587318				0.233701	0.720903	2.01715
	0.059005			0.186949	0.684457						0.0151126	0.0160373		0.167274							0.158921				0.125893	2.18246	1.35911
	0.068945			0.085963	0.980353						0.0142048	0.0082698		0.0236362							0.149506				0.984185	0.331697	1.85622
	2.08056			0.057564	3.99481						0.013987	0.0083005		0.924762							0.485064				1.18532	0.096626	0.16414
	0.663634			0.064978	0.918641						0.021625	0.0100048		0.525804							0.299263				1.39778	0.096437	1.7083
	0.117141			0.054813	4.14514						0.0134471	0.0193551		0.434329							0.370841				1.69184	1.34057	0.161921
	0.097812			0.058106	0.759871						0.0113434	0.015603		0.0345174							1.09943				1.87591	0.064279	2.5743
	1.79763			1.67733	1.27588						0.0116402	0.0138185		0.243455							0.553395				1.20288	3.06142	1.74847
	0.894501			0.492065	0.874702						0.0138044	0.0221099		0.0789029							0.386555				0.196483	1.5534	1.41882
	0.444709			2.55103	1.71848						0.0379192	0.0373756		0.0021937							1.64684				0.14151	2.36655	1.66678
	0.686887			0.924989	0.847899						1.04071	0.0447471		0.029831							1.7794				0.076873	2.01795	2.49924
	1.85505			2.22577	1.48574						0.297525	0.0095922		0.0376445							0.250355				0.133646	1.11776	0.857799
	0.876351			2.44418	0.082229						0.016158			-0.0003832							0.325546				0.541919	1.67784	1.54775
	1.01029			0.527197	0.07447						0.00971089			0.587754							1.36658				0.076856	0.05605	0.195278
	0.185421			0.292644	0.122994						0.0165171			0.157786							2.41399				0.811388	0.105623	0.138613
	0.081662			1.25917	0.201656						0.0693132			-0.0142958							0.987696				2.52854	0.038242	0.178015
	0.078667			0.925458	0.062493						0.75128			0.132874							0.104533				1.58377	0.046515	1.82376
	0.002114			0.907388	0.098713						0.717626			0.0518595							1.59589				2.05887	0.043067
	0.195217			0.576991	0.13985						0.00815786			-0.0057616							1.4262				2.22746	1.02953
	0.304155			2.34067							0.129854			0.0019063							0.533702				1.90349	0.926734
	0.043541			1.78274							0.149304			0.0190831							0.65387				1.56306	0.191788
	0.202003			2.42327							0.0147154			0.0169511							0.454713				2.02819	0.420282
	0.050897			1.82276							0.595494			0.0006144							1.08964				0.154992	1.5209
	0.018918			2.78979							0.0110252			-0.0006983							1.16894				0.134324	1.55263
	0.018189			3.72241							0.0144619			0.0076089							1.46529					1.62696
	0.034794			2.03156							0.0106791			0.268436							0.169154				1.65521	0.459169
	-0.0113			1.02337							0.0162733			0.0684694							2.07404				0.069466	0.441267
	-0.03127			1.2508							0.0160969			0.0564289							0.925216				0.108116	0.104035
	0.051315			0.587349							0.0254344			0.0437146							0.355796				1.62795	1.29151
	-0.04028			0.056163							0.0187134			0.0666045							0.455764				1.71118	1.58873
	0.011012			0.077606							0.019727			0.695584							1.22454				0.372765	0.093458
	-0.02048			0.320524							0.0324641			0.156405							0.876135				0.946742	0.058783
	0.007122		Mean	0.8697	0.7912						0.0141833			0.130157							1.17113				0.10051	0.046446
	0.017939		Welchs two-tailed t test	p = 0.6766							0.017158			0.884181							0.193271				0.082003	0.242713
	-0.00644										0.513862			0.0667398							1.72419				1.20286	0.078779
	-0.00902										0.812095			0.164149							0.896418				0.063089	0.142978
	0.025559										0.894382			0.27418							0.808438				1.28858	0.1357
	1.03414										0.457504			0.747268							0.39353				1.34135	0.128338
	1.35551										0.0188148			0.716024							0.138939				0.95127	2.01672
	0.020406										0.0110086			0.848086							0.456971				0.080589	0.021603
	0.049136										0.0110228			1.02684							0.244871				0.235566	0.699457
	4.24199										0.227998			0.959063							1.12096				0.483062	0.850368
	1.27297										0.254704			0.232974							1.21767				0.104189	1.40714
	2.88823										0.691867			0.0632508							2.46573				0.079432	0.360153
	0.383851										0.0156009			0.145604							1.30404				0.066633	0.182269
	1.47644										0.0191773			0.0113897							0.946293				0.10365	1.47218
	0.411168										0.0145935			0.0201705							0.139167				0.112551	1.77174
	0.741997										0.179255			-0.0001737							1.60689				0.151381	1.69341
	0.108979										0.123467			-0.0004063							1.44635				0.044687	0.068179
	0.266972										0.43837			0.423668							0.218259				0.167401	0.329121
	1.16306										0.985287			-0.0127016							0.479602				0.199802	0.091454
	0.008499										0.0174034			-0.0010437							1.60074				1.7516	1.90886
	0.260577										0.0348417			-0.0063059							2.21497				2.18863	2.0205
	2.47082										0.0192839			-0.013307							0.964842				1.39518	1.33167
	1.33832										0.0460439			0.0791691							1.70641				2.16722	0.106362
	1.01894										0.0126498			0.464473							0.218513				0.595136	0.17974
	-0.02784										1.11984			0.0317309							1.15833				0.134843	1.76572
	-0.014										0.708699			0.033593							0.892562				0.096035	1.68461
	-0.03529										0.0238236			0.0531149							1.68002				0.111422	1.67829
	-0.01776										0.661795			0.068309							0.173353				0.135629	1.58636
	-0.01554										0.501513			0.0038633							0.346543				2.20128
	0.453226										0.00988099			0.0165191							0.142951				2.21336
	0.051124										0.0742062			0.146934							1.32243				2.4408
	0.019378										0.0147119			0.0512339							0.160059				2.2367
	0.025896										0.0302533			0.0922275							1.63809				1.02331
	-0.01888										0.0117081			1.51189							0.113993				1.03208
	0.018516										0.224144			1.27265							1.60171				2.97858
	-0.04006										0.0915445			0.473267							0.489946				0.094575
	0.343082										0.0228793			0.489334							1.27668				0.147684
	0.541125										0.0179903			0.0356185							0.040032				0.219951
	0.507316										0.0169499			0.0415476							0.047837				0.272369
	0.702066										0.0149879			-0.0023385							0.093246				0.222874
	0.103934										0.0138525			0.136873							0.070074				0.840657
	0.027083										0.0113573			0.953144							0.048663				1.82212
	0.001058										0.012782			0.397459							0.048268				0.222108
	0.033279										0.014604			0.0979784						Mean	0.6968	1.387			1.35766
	0.010758										0.0170786			-0.0084804						Welchs two-tailed t test	p<0.0001				0.174973
	0.004574										0.0373366			0.0234543											2.29224
	0.080943										0.556219			0.0107679											3.25996
	0.706832										0.136986			-0.0144194											2.73968
	0.2354										0.225769			0.0326463											3.60222
	0.073348										0.145137			0.186125											1.12178
	0.808055										0.146577			0.608641											2.13841
	1.1221										0.0188934			0.0405423											0.509483
	0.70255										0.010429			-0.006925											1.05092
	0.123736										0.0129557			0.104977											1.71984
	0.147737										0.0176151			-0.0222947											0.113746
	0.872834										0.0134398			-0.0249503											0.122308
	0.099683										0.0144837			-0.0112527											1.92669
	0.106701										0.0202406			0.0977179											2.13467
	0.053062										0.0204808			-0.009818											2.22406
	4.57185										0.0200763			0.0275741											2.13644
	0.452526										0.0183397			0.0150887											3.30373
	2.3274										0.0104118			0.0168296											0.272887
	1.34241										0.0174347			0.0218637											0.29661
	0.908271										0.0159415			-0.016714											0.168049
	0.027544										0.0138038			0.0168176											2.94279
	0.028667										0.0128283			0.745322											2.1487
Mean	0.5049	2.278									0.0197088			0.495483											2.54943
Welchs two-tailed t test	p<0.0001										0.00985117			0.0048562											1.99733
											0.00985117			-0.0135815											3.37087
											0.200535			0.104764											2.87315
											0.00923921			0.500923											2.12976
											0.00983556			-0.0165289											0.269567
											0.0122298			0.0190078											1.98465
											0.0137495			0.507698											1.37001
											0.142154			0.425358											0.434105
											0.68509			0.0209317											0.412603
											0.0124457			0.0383432											0.479156
											0.051702		Mean	0.1928	0.1229										0.57265
											0.00958478		Welchs two-tailed t test	p - 0.0986											0.216922
											0.892113														0.107536
											0.0177125														0.090542
											0.0155482														2.99119
											0.0123254														3.48857
											0.0120207														2.49882
											0.0147771														1.28839
											0.0120162														1.57611
											1.29864														0.97347
											0.640566														0.78131
											0.148054														2.26723
											0.167767														2.01641
											0.0170398														2.41616
											0.0163686														2.18845
											0.0226643														Mean	1.015	1.572
											0.0197646														Welchs two-tailed t test	p = 0.0007
										Mean	0.1435	0.0172
										Welchs two-tailed t test	p <0.0001
Section D - percent PLP1 positive cells
Expt # 1 -12.07.2020 - Single Cell G/R mean intensities						Expt # 2 -12.31.2020 - Single Cell G/R mean intensities							Expt # 3-1.13.2021 - Single Cell G/R mean intensities							Expt # 4-2.05.2021 - Single Cell G/R mean intensities
		ON#34 (40 ug/ml)
								ON#34 (40 ug/ml)							ON#34 (40 ug/ml)						ON#34 (40 ug/ml)
	0 ug/ml rAb Binding	PLP1+O4-	PLP1+O4+				0 ug/ml rAb Binding	PLP1+O4-		PLP1+O4+				0 ug/ml rAb Binding	PLP1+O4-		PLP1+O4+			0 ug/ml rAb Binding	PLP1+O4-		PLP1+O4+
	0.0501832	0.0294743	1.73854				0.0107922	0.028744	0.269343	0.01299				0.00840079	0.0424755	0.00836899	2.50986			0.0464206	2.31641	-0.0312664	0.949052
	0.0384991	0.0111428	1.77666				0.029157	0.300141	0.358089	1.0138				0.00439107	0.0186715	0.0130769	1.86101			0.0539441	1.33103	0.0513151	3.93105
	0.0426564	0.0112029	0.530267				0.029651	0.072464	0.157095	0.786203				0.00848209	0.0735645	0.00754148	0.240754			0.0275039	0.0245724	-0.0402844	0.791521
	0.0905324	0.0281823	0.237889				0.0102728	0.085095	0.015018	0.540886				0.0155144	1.13463	0.00808497	1.43522			0.031438	2.35026	0.0110119	4.47609
	0.0523365	0.0137498	0.246433				0.0221324	0.019185	0.010905	0.713115				0.00267154	0.034457	0.0122171	1.48779			0.0477061	0.273003	-0.0204844	2.88845
	0.0127259	0.0162523	0.0723347				0.0418021	0.769603	0.018198	0.022015				0.0127692	0.00555588	0.00939237	2.2033			0.0351863	0.13697	0.00712206	2.5949
	0.00667167	0.0164252	1.32484				0.0231909	8.87473	0.013258	2.98968				0.0125895	0.00485449	0.714959	0.0183819			0.0196729	0.000575954	0.0179387	2.70969
	0.0134158	0.118	0.913988				0.0223208	0.12856	0.015978	0.754799				0.00866774	0.0064501	0.773603	1.15902			0.0181672	0.720189	-0.0064352	0.418765
	0.00933425	0.0419617	0.580899				0.0152166	0.020909	0.014951	0.042031			mean	0.00918579	0.0045007	1.19249	0.0427724			0.0267252	1.17042	-0.00902176	1.40414
	0.017311	0.0907664	0.103128			mean	0.0227262	0.028556	0.011977	0.16604			SDEV	0.00433065	0.00496005	0.164002	0.0602667		mean	0.0340849	1.57465	0.0255586	2.36581
	0.00583737	0.0972617	0.106827			SDEV	0.0100488	0.06284	0.035367	1.07874			cutoff	0.0308391	0.0159818	0.552606	2.50335		SDEV	0.012742	0.0126165	1.03414	3.9491
	0.00523017	0.563245	0.0578484			cutoff	0.0729703	0.012447	0.044064	2.28027					0.612789	0.0754715	6.5856		cutoff	0.0977948	0.0155045	1.35551	3.41186
	0.00777102	0.0343126	1.27052					0.47677	1.15189	3.0088					0.00377625	1.1196	5.04851				0.104901	0.0204056	1.46859
	0.00761314	1.61582	2.05465					0.867232	0.189808	2.67221					0.390097	0.996057					0.0397963	0.049136	1.71459
	0.0145344	0.0706696	1.94332					0.176022	0.594755	1.31195					0.00819495	7.89333					0.219185	4.24199	1.29364
Ave	0.0249768	0.106224	0.509284					1.05732	0.028324	6.51148					2.70056						0.339971	1.27297	1.15252
SDEV	0.0247299	0.577216	0.871604					0.631017	0.454875	0.076184					0.106637						0.232784	2.88823	2.44655
5 x SDEV Cutoff	0.148626	0.200399	0.409721					0.05211	6.44	0.044902					0.0095801						0.0338731	0.383851	3.45734
		0.0664705	0.0825825					0.028965	0.020973	2.3577					0.995042						0.0237254	1.47644
		0.0553596	1.9869					0.033041	0.038457	2.11044					0.0726415						0.0305904	0.411168
		0.0918201	2.18469					0.02428	0.019537	1.44606					0.145392						2.03448	0.741997
		0.0932816	1.10283					0.082182	0.021318	0.70556					2.50335						0.143295	0.108979
		0.070819	0.109731					0.026987	0.034275	0.192406											0.262747	0.266972
		0.101766	0.104325					0.730052	0.046964	4.37299				positive	21		12				0.620108	1.16306
		0.0802754	0.228693					0.886523	0.021299	1.80415				total	37		13				-0.00767909	0.0084992
		0.101554	1.69066					0.377895	0.120612	0.121385				percent pos	0.567568		0.923077				0.0369506	0.260577
		0.384388	1.72234					0.01582	0.067409	0.888875											0.0138241	2.47082
		0.803538	1.4587					0.068718	0.019045	0.020592											0.0189223	1.33832
		0.0504491	0.141327					0.051861	0.019464	0.019296											0.00359858	1.01894
		0.0509587	1.57756					0.052481	0.022403	3.52929											0.0833503	-0.0278406
		0.140676	1.83069					0.335261	0.025923	1.39141											0.45097	-0.0139976
		0.141209	0.476184					0.026106	0.184614	3.33034											0.00423071	-0.0352856
		0.0948729	0.576094					0.811891	0.43884	2.49452											1.60584	-0.0177613
		0.116762	1.80119					0.079629	5.03969	1.29626											0.0837967	-0.0155433
		0.0637152	1.57656					0.507508	0.015197	2.91852											0.0590046	0.453226
		0.0553015	1.26784					2.9666	0.0115	4.6394											0.0689452	0.0511241
		0.0761986	0.984441					1.17424	0.014941	3.42432											2.08056	0.0193777
		0.0611112	0.0540938					0.032182	0.016548	2.44764											0.663634	0.0258961
		0.0639493	0.693538					0.052278	0.030656	0.020417											0.117141	-0.0188814
		0.0320938						0.038222	0.032195	0.076862											0.0978116	0.0185155
		0.0957269						0.047508	0.029939												1.79763	-0.0400639
		0.0329693						0.038738	0.037826												0.894501	0.343082
		0.0546234						0.35094	0.027501												0.444709	0.541125
		0.221723						0.184551	0.012289												0.686887	0.507316
		0.0418212						0.184551	0.026606												1.85505	0.702066
		0.0756778						0.179124	0.220876												0.876351	0.103934
		0.128226						0.016455	0.598306												1.01029	0.027083
		0.0563694						0.458709	0.016346												0.185421	0.00105777
		0.0516827						0.020982	1.16705												0.0816621	0.0332786
		0.0684302						0.017758	0.022436												0.0786673	0.010758
		0.0438607						0.029418	0.024779												0.0021142	0.00457369
		0.0401122						0.019291	0.017314												0.195217	0.0809428
		0.0361332						0.051331	0.018967												0.304155	0.706832
		0.11096						0.067804	0.53116												0.0435409	0.2354
		0.323062						0.028683	0.403982												0.202003	0.0733484
		0.112758						0.282989	0.011895												0.0508972	0.808055
		0.0625225						0.144863	0.02343												0.0189182	1.1221
		0.341394						1.42084	0.013971												0.0181893	0.70255
		0.0627359						0.450708	0.049376												0.0347944	0.123736
		0.152965						0.046096	0.872189												-0.0113032	0.147737
		0.0557344						0.015321	0.019704													0.872834
		0.0934249						0.028883	0.950513													0.0996827
		1.91093						0.309156	0.021583													0.106701
		0.629963						0.072245	0.032782													0.0530623
		0.037343						0.149774	0.0209													4.57185
		0.349594						0.016897	0.483873													0.452526
		0.388397						1.7973	0.049901													2.3274
		0.0352513							0.05155													1.34241
		0.0356522							0.026654													0.908271
		0.0526523							0.015635													0.027544
		0.0309424							0.015477													0.0286672
		0.0544339							0.895944
		0.0394496							0.017769													PLP1+O4-	PLP1+O4+
		0.25982							0.010517												pos	70	18
		0.166056							0.012685												total	131	18
		0.0479257							0.010089												percent	0.534351	1
		0.0422759							0.015009
		0.0424687							0.043032
		0.877758							0.02918
		0.111812							0.406184
		0.135141							1.86089
		0.0424145							0.023066
		0.0428761
		0.0956715
		0.0537709						Total	Positive
		0.0443468					04+PLP+	40	33	0.825
		0.0309341					04-PLP+	149	53	0.355705
		0.0479385
		0.0355197
		0.0380254
		0.0767019
		0.0459229
		0.0317502
		0.0405955
		0.0848839
		0.116204
		0.0601907
		0.0718561
		0.151661
			total	pos	Fract
		04+PLP+	39	30	0.769231
		04-plp+	99	17	0.171717
						Expt # 2 -12.17.2020 - Single Cell G/R mean intensities							Expt #3 -2.21.2021 - Single Cell G/R mean intensities					Expt #4 5.27.2021 - Single Cell G/R mean intensities						Expt #5 5.28.2021 - Single Cell G/R mean intensities
	Expt # 1 -12.07.2020 - Single Cell G/R mean intensities
		MS#30 (20 ug/ml)						MS#30 (20 ug/ml)					MS#30 (20 ug/ml)					MS#30 (20 ug/ml)						MS#30 (20 ug/ml)
		PLP1+O4-	PLP1+O4+				0 ug/ml rAb Binding	PLP1+O4-	PLP1+O4+				0 ug/ml rAb Binding	PLP1+O4-	PLP1+O4+			0 ug/ml rAb Binding	PLP1+O4-		PLP1+O4+				PLP1+O4-		PLP1+O4+
		1.36177	1.81698				0.0227981	0.48391	1.87379				0.0471973	0.0559697	1.57329			0.00365073	0.741536	0.0267919	0.0838339				0.0640641	0.0209674	0.897948
		0.0400317	1.5833				0.0252585	1.14507	2.45545				0.0735609	0.32449	1.35216			0.00958302	0.0104459	0.0213252	0.75962				0.0278414	0.0318981	0.858879
		0.237871	1.64093				0.0159895	0.498583	0.48391				0.00982195	-0.00258704	1.20577			0.00719082	0.312326	0.359207	1.03328				0.111312	-0.00963032	0.480432
		0.20025	1.57542				0.0167462	0.0933496	0.918245				-0.0101552	1.50246	1.08788			0.00667933	0.0185521	0.00698807	1.19927				0.255366	-0.0305852	0.321733
		0.0478369	0.607782				0.0116105	0.186538	1.56106				-0.00646018	0.455063	1.29096			0.00418219	0.068901	0.00862983	1.19927				0.0167664	-0.0134162	1.58268
		0.109435	1.6037				0.00839584	0.257477	4.38582				0.0636853	0.0260228	1.6538			0.00405831	0.015117	0.0116746	1.28662				0.0151338	0.631356	0.70385
		0.688534	1.77997				0.0320845	0.143107	0.676751				0.0249552	0.147716	1.53315			0.063854	0.00669253	0.00964913	0.342048				0.0226759	1.49995	1.69606
		1.45293	0.807677				0.0324377	0.133257	2.69729				0.0705382	0.122798	0.545306			0.0063672	1.14041	0.0149654	0.219324				0.254112	0.0176252	0.122945
		1.4595	1.04072				0.00978134	1.71303	1.08866				0.0329895	0.73351	0.400839			0.00488763	0.0484013	0.00999226	0.285384				0.276433	0.943107	0.359789
		0.890184	1.49216				0.0300598	0.225542	6.53187				0.0232943	0.981323	1.94922			0.0194164	0.635326	0.0103783	0.0181279				0.0206668	0.0189157	1.39772
		0.383722	1.76606			Mean	0.0205162	0.217801	1.57481				0.0366378	0.507971	1.73755			0.00549092	0.00657028	0.126157	1.12493				0.0102153	0.0536306	1.47087
		0.0932461	1.46627			SDEV	0.00925492	2.24192	3.29206				0.135709	1.22696	1.55208			0.0103896	0.0371812	0.386201	1.63357				0.0148108	0.0157805	1.08977
		1.0406	1.42662					3.33672	2.60315			Mean	0.0418145	0.884435	3.80053			0.0181321	0.422706	0.0188605	1.29557				0.4293	0.343578	1.4668
		0.154988	1.545			Cutoff	0.0667908	0.205833	4.11754			SDEV	0.0403879	0.455972	1.73045		Mean	0.0126063	0.162772	0.0462023	0.974339				0.51697	0.117022	2.31831
		0.219755	1.62027					0.267647	4.17841					1.01181	1.89214		SDEV	0.016215	1.83801	0.140238	0.618897				0.0609826	-0.00618631	1.82031
		0.964937	0.805808					0.309217	3.20362			Cutoff	0.243754	0.903328	1.42015				0.796657	0.310239	0.499724				0.0234633	0.0703215	1.20069
		0.842127	0.990488					0.664447	2.45259					1.89955	1.50171		Cutoff	0.0936814	0.304058	0.220151	0.903645				0.186447	0.050848	0.588707
		0.965235	1.39235					0.395704	2.26751					0.913521	2.5851				0.0916751	0.047172	0.903645				0.485792	0.0457724	0.757364
		0.189674						2.46345	0.840404					1.86719	1.0714				0.477205	0.0434339	1.23934				0.199382	0.0162986	1.53978
		0.070074						1.52343	0.95599					0.251374	1.0955				0.0140693	0.0405931	0.669068				0.279743	0.0162986	1.11717
		0.639767						5.07948	4.45695					0.506103	1.39198				1.37195	0.0624379	1.41494				0.281934	-0.0173015	0.116431
		0.608364						0.206991	1.83853					0.431977	1.34988				0.0157091	0.321361	1.55047				0.820239	-0.027804	0.181461
		1.27675						0.175156	1.91417					1.75685	1.51394				0.0771833	0.0429938	0.502266				0.220343	1.17262	3.40453
		0.781037						0.153212	2.19825					1.18272	1.04612				1.58892	0.0205346	1.27616				0.940125	0.0185527	0.0485457
		1.20594						0.930478	1.13728					1.50799	1.51231				1.69896	0.0188788	1.6225				0.113846	0.160745	0.951322
		0.111526						1.04185	3.58101					1.47607	1.31805				0.351464	0.0110727	1.10116				0.0940844	0.0848582	0.58897
		2.13746						0.697908	1.62972					1.33522	1.49556				0.00975404	0.0201204	0.970221				0.616265	0.128037	1.02449
		1.20321						0.345949	2.70417					1.16552	0.865319				0.700284	0.480149	0.622945				0.0130797	0.319247	0.176163
		0.0482678						0.529519	1.5476					1.90706	1.77549				0.111849	0.0714362	1.39254				0.0551481	0.466934	0.266694
		0.559846						0.398568	2.00216					1.30714	1.81082				0.0228512	0.206899	1.39254				0.0956282	-0.00615379	1.34219
		0.562686						1.97699	1.29907					1.37163	2.37447				0.370218	0.712584	1.98737				0.0709242	-0.0995294	1.59687
		0.125099						2.63492	1.84625					1.97554	1.56794				0.065412	0.503414	0.673214				0.025004	0.12629	2.76224
		0.121816						0.296433	11.8862					1.84578	1.89279				0.340253	0.843813	1.68336				0.0140885	0.102625	0.334597
		0.199581						0.135392	1.73918					1.86253	1.28374				0.0482179	1.47276	1.35864				-0.000301967	1.64373	0.434556
		1.16099						0.0996606	1.28192					0.0499653	1.31622				0.0498356	1.22604	0.803169				0.000119962	1.5806	1.19278
		1.24854						0.106433	1.50845					0.700899	1.26165				0.306418	0.0735316	0.021978				0.00362333	0.971337	-0.0147911
		0.0486626						0.181488	4.01372					0.910678	1.66139				0.972773	0.274414	0.0326409				0.0468112	0.0673015	0.0708146
		0.289886						0.133592	1.46599					1.08142	1.66575				1.1192	0.442942	0.926031				-0.00526281	0.132577	0.132692
		1.26305						0.149763	1.52004					2.06848	1.88248				0.0146864	1.42205	1.61585				0.00715639	0.207174	0.526162
		0.587318						0.904425	3.84564					2.34843	3.95467				0.00816687	0.29467	1.31684				0.0146235	0.238607	0.332505
		0.0782901						1.01578	4.44872					2.47692					0.0126332	0.934292					0.00586125	0.523842	1.41445
		0.158921						1.2153	0.479027					1.39072					0.380501	1.06269					0.00968035	1.63596	0.335214
		0.149506						0.069271	0.9788					1.97466					0.0170078	0.560206					0.00937769	1.7305	0.178911
		0.0597281						0.187844	3.57916					1.9218					0.0131947	1.39447					0.0157403	1.6243	5.92293
		0.485064						4.90379	3.39101					1.83106					0.0090957	0.589515					0.0460245	0.0290329	0.0955393
		0.299263						0.176582	3.88464					0.831947					0.017142	0.40434					0.0260455	0.0117432	10.3343
		0.370841						0.189553	2.75841					1.31568					0.269136	0.160146					0.0119079	0.0549857	0.195253
		1.09943						0.139172	1.02311					1.3944					0.363048	0.162897					0.19275	0.0908472	0.625342
		0.553395						0.161863	2.38536					0.0712772					0.202283	0.150617					0.187703	0.187046	0.422561
		0.386555						0.139458	2.66791					0.306413					0.0685396	0.938051					0.072694	0.0647843	1.63121
		1.64684						0.15915						0.130862					0.0272711	0.0108571					0.0722656	0.172012	1.21532
		1.7794						0.108081						0.0819131					0.0756752	0.0178196					0.0309143	0.144849	1.27004
		0.250355						0.285096						0.486985					0.28083	0.00567316					0.0593961	0.192097	0.440372
		0.0919651						1.71148						0.405412					0.308978	0.00994511					0.0299848	0.0865186	0.557921
		0.325546						1.51556						0.171956					1.08155	0.00706357					0.0471145	1.06537	2.17226
		1.36658						1.38234						0.495013					0.015871	0.00952727					0.184415	0.00791815	1.66053
		2.41399						1.60542						0.131013					0.0116158	0.00760431					0.0468838	0.0629011
		0.0707328						0.130725						1.3688					0.0166242	0.0282534					0.0891745	1.95335
		0.987696						0.396853						1.79002					0.0545186	0.00949414					0.410266	1.72945
		0.104533						1.26778						1.26935					0.266352	0.120535					0.0829206	0.221473
		1.59589						1.12749						0.406285					0.051811	0.129281					0.0485708	1.089
		1.4262						1.29219						1.37815					0.0601204	0.0187676					0.498332	0.717496
		0.533702						0.848617						1.88754					0.0569386	0.0187676					0.0681589	1.93751
		0.65387						0.766758						1.49675					0.0167237	0.0469783					0.0264828	1.88442
		0.454713						0.403321						1.51844					0.0345344	0.0641691					0.0289775	0.217831
		0.0832932						0.555869						1.41899					0.683742	0.0105775					0.179261	1.123
		0.0556146						2.19493						1.50272					0.0729572	0.0528109					0.69834	0.527132
		0.0551151						2.12107											0.0138241	0.0602661					0.112612	0.121562
		0.0890782						1.70435							PLP04-	PLP04+			0.0220017	0.0140367					1.10763	0.316905
		0.0387583						0.851651											0.248189	0.178458					0.612896	0.492748
		0.0718						1.46086						pos	56	40			0.115569						1.38991	0.0753369
		1.08964						0.521856						total	67	40			1.00904						1.59081	0.0433346
		1.16894						3.22018						%	0.835821	1			0.629698						1.42101	0.168216
		1.46529						1.23225											0.0441287						0.0498441	0.12527
		0.169154						0.547575											0.0978495						0.315446	0.0296238
		2.07404						0.560577											0.378077						0.0537494	0.0321635
		0.925216						1.84387											0.678853						0.749622	0.147044
		0.355796						0.760953											1.16362						0.90582	0.0631014
		0.455764						0.267677											0.439113						0.013942	0.0482912
		1.22454						0.401326											0.600596						0.169531	0.157743
		0.876135						0.818735											0.0243794						0.126175	0.0453076
		1.17113						1.62556											1.12582						0.390329	0.0884074
		0.193271						1.47588											0.870652						0.203898	0.454759
		1.72419						1.37291											0.900937						0.0680004	0.423496
		0.896418						0.182101																	1.11358	0.327415
		0.808438						0.106199																	0.0426361	0.291664
		0.39353						0.271276												O4+	O4-				0.0462973	0.307394
		0.138939						1.30631											MS30 +	36	76				0.298716
		0.456971						0.194409											MS30 -	4	78				0.699896
		0.244871						0.965562												0.9	0.490323				0.416947
		0.0743266						0.850649																	0.874069
		1.12096						0.719502																	0.144718
		1.21767						0.209996																	1.73726	Cutoff	0.0936814
		2.46573						0.1283																	1.78823
		1.30404						0.0139844																	1.95886
		0.946293						0.0207331																	0.499399
		0.0649452						0.255851																	0.94636
		0.139167						0.867733																	0.580999
		1.60689						0.910518																	0.00754763
		1.44635						0.877342																	0.982976
		0.0969517						0.518637
		0.218259						0.1766																		O4+	O4-
		0.479602						0.0618759																	MS30 +	53	100
		1.60074						0.104754																	MS30 -	3	87
		2.21497						0.277815																		0.946429	0.534759
		0.964842						0.132863
		1.70641						0.351942
		0.218513						0.461697
		1.15833						1.04996
		0.892562						0.0782028
		1.68002						0.202606
		0.173353						0.189221
		0.346543						1.11532
		0.142951						0.573439
		1.32243						0.218332
		0.160059						0.257191
		1.63809						1.18912
		0.078953						0.535409
		0.113993						0.754994
		0.0849779						0.789909
		1.60171						0.651243
		0.0519985						1.99064
		0.0782396						2.43426
		0.0651186						1.14341
		0.489946						1.12841
		1.27668						0.196944
		0.0838191						0.177693
								1.47707
			PLP+ cells	MS30+				0.974208
		04-plp+	127	93	0.732283			1.01724
		04+plp+	18	18	1			0.866705
								0.169362
								0.134213
	POSITIVE CUTOFF	0.148626						0.095372
								0.104794
								0.103412
								0.217505
								0.241643
								0.0969711
								0.22059
								0.169008
								0.185322
								0.147371
								0.176047
								0.256307
								0.17026
								0.469089
								0.340816
								0.389346
								0.169306
								0.981124
								5.99889
								0.369541
								0.578494
								0.864523
								0.865486
								0.133195
								0.304246
								0.0918532
								0.393994
								0.847617
								1.51504
								0.41534
								1.48959
								0.483963
								0.143748
								0.178779
								0.39169
								0.296467
								0.342989
								1.52766
								0.271309
								0.226703
								0.131503
								0.286957
								0.28434
								4.00917
								3.23467
								0.379071
								0.513588
								0.413407
								0.118874
								0.401787
								1.526
								1.08534
								0.603018
								2.09373
								0.201697
								1.89246
								1.90217
								2.18743
								0.352797
								0.51053
								0.981526
								1.00681
								0.600945
								0.645223
								0.575555
								0.1292
								0.300321
								0.129454
								0.198786
								0.183703
								1.23897
								0.183763
								0.154049
								0.168418
								1.471
								1.73052
								PLP+04-	PLP+04+
							N =	209	51
							positive	205	51
								0.980861	1
	Expt # 1 -12.07.2020 - Single Cell G/R mean intensities						Expt # 2-12.31.2020 - Single Cell G/R mean intensities					Expt #3-2.21.2021 - Single Cell G/R mean intensities						Expt #4 3.19.2021 - Single Cell G/R mean intensities					Expt #5 5.27.2021 - Single Cell G/R mean intensities
		ON#49 (50 ug/ml)						ON#49 (50 ug/ml)					ON#49 (50 ug/ml)						ON#49 (50 ug/ml)					ON#49 (50 ug/ml)
		PLP1+O4-		PLP1+O4+				PLP1+O4-	PLP1+O4+			0 ug/ml	PLP1+O4-	PLP1+O4+				0 ug/ml	PLP1+O4-	PLP1+O4+			PLP1+O4-		PLP1+O4+
		1.09256	2.54943	1.64905				2.36607	1.95473			0.047197	0.0969567	1.4036					0.0692815	0.0150776			0.404882	0.0102655	0.960797
		0.11714	1.99733	2.24764				1.20222	2.15718			0.073561	0.625604	2.84912					0.113465	1.9213			0.126597	0.019122	1.58638
		0.0687407	3.37087	0.190222				5.07304	5.45495			0.009822	0.374961	1.98238			AVE	0.005971	0.722935	1.29973			0.611784	0.217127	1.70478
		0.109435	2.87315	1.17933				2.35719	2.15718			-0.01016	1.46496	2.02098			SDEV	0.004711	0.479346	1.34072			0.00814222	0.101592	1.35507
		1.3698	2.12976	0.48029				2.26358	5.45495			-0.00646	0.886428	1.48807			5xSDEV cut	0.029526	0.0150108	0.182302			0.00931346	0.021313	1.87088
		0.823018	0.269567	0.234843				0.0419623	9.10783			0.063685	2.74106	1.57122					0.00804802	0.191441			0.00803151	0.0544426	2.04162
		0.914835	1.98465	1.52963				0.0671072	2.01859			0.024955	1.43079	1.03507					0.00978866	1.17107			0.0929447	0.0413163	2.10776
		0.0960932	1.37001	0.921358				0.048339	0.485737			0.070538	1.76516	0.366225					0.0106482	0.993981			0.011756	2.45074	2.33901
		1.5247	0.434105	0.673546				0.697406	13.0506			0.03299	2.09554	1.40396					0.0192643	0.0083859			0.244374	2.46826	1.97824
		0.117128	0.412603	0.416061				1.79548	3.48487			0.023294	2.61358	1.53531					1.31003	1.44917			0.00697587	1.75902	2.26928
		0.0733905	0.479156	0.228782				1.12495	8.95398			0.036638	2.57741	2.54812					1.25309	1.00826			0.00743169	1.67105	1.11702
		1.39785	0.57265	1.76576				0.78711	4.22996			0.135709	2.89324	4.33025					1.27229	1.58975			0.00743169	0.704453	1.7132
		0.50585	0.216922	2.6067				1.81322	1.97448		Mean	0.041814	1.65003	2.32694					1.2077	0.0141788			0.152699	1.37145	2.14732
		0.0582992	0.107536	3.05244				2.33597	1.658		SDEV	0.040388	0.816541	1.92457					1.48977	0.991993			0.0779296	2.13222	1.57039
		0.240465	0.0905423	4.25936				2.08446	1.51829				1.77064	1.97598					1.39025	0.967659			0.151977	0.160502	1.95785
		0.180104	2.99119	3.59428				2.13457	3.59716		Cutoff	0.2438	2.34459	0.374647					0.00878348	0.890024			1.63181	0.767633	1.28443
		0.104474	3.48857	3.51847				2.25672					2.79827	1.41572					0.00730315	0.00873928			1.88569	0.427104	1.46161
		0.508765	2.49882	2.11503				2.36847					2.28637	2.70551					0.00689343	0.0091952			1.92249	0.116771	1.07265
		1.43564	1.28839	2.8568				2.02333					2.62992	2.35454					0.0120019	1.02542			1.45017	0.273562	1.60422
		1.36539	1.57611	1.07461				2.42847					2.62992	1.21441					1.45345	1.0761			0.32131	0.0265668	1.74954
		0.943022	0.97347	2.91538				1.08618					2.16181						1.21695				1.52227	0.00372259	0.813795
		0.0995467	0.78131	2.44443				1.29971					3.78354						0.00616369				2.37906	0.012093
		0.533213	2.26723	1.36935				1.47608					1.63934						0.926922				2.39789	0.251095	n = 21
		0.996174	2.01641	1.96312				0.63987					2.0628						0.865001				0.70447	0.0317658	100% pos
		0.112645	2.41616	0.231183				1.14464					2.0628						0.0061328				1.45001	0.0799903
		1.47696	2.18845	2.32472				5.35886					2.50688						0.0209417				1.80371	0.0718127
		0.0758519	0.109617	0.523436				1.22664					3.27671						0.00916629				1.01675	0.330121
		1.78718	0.135373	2.53757				1.22914					0.278163						0.0103921				0.0142813	2.74869
		0.10814	1.58017	2.05713				0.986432					0.317279						0.0138092				0.357338	3.19918
		0.0948652	1.93999	0.570286				0.0329524					0.00958704						0.00822366				0.0983423	2.6997
		0.11588	0.101752	1.7592				0.0317825					0.00958704						0.0101287				0.0112613	3.03911
		0.0693271	1.89081	1.59199				0.0275154					0.0979502						0.00831601				0.0445183	2.4479
		0.145349	1.60251	1.81035				0.0154436					0.0979502						0.0122487				0.0446424	2.34102
		0.233701	0.236309	2.01715				1.42749					0.0233801						0.0188765				0.0341383	0.655906
		0.125893	0.11396	1.35911				0.43571					1.85433						1.19095				0.149113	0.180677
		0.984185	0.136733	1.85622				0.501407					0.0454068						1.11283				0.408636	0.0259569
		1.18533	0.1125	0.16414				4.34043					0.0262359						1.20527				2.37013	0.137593
		1.39778	0.110362	1.7083				0.036061					0.0262359						1.13683				0.544659	0.0249495
		1.69184	2.11997	0.161921				0.0544978					0.119839						1.07197				1.41841	0.00872788
		1.87591	2.18428	2.5743				0.0415624					0.162261						1.12405				0.0979544	0.976817
		1.20288	2.37024	1.74847				0.84337					1.3113						1.01895				1.94024	0.496397
		0.196483	2.58692	1.41882				0.280538					1.64105						0.038995				1.46943	1.5944
		0.14151	2.88727	1.66678				0.595455					2.01941						0.15575				0.0304518	1.23688
		0.0768728	1.07473	2.49924				0.036759					1.17959						0.842388				0.298488	1.22311
		0.133646	0.383562	0.857799				1.04085					1.46357						1.08855				0.0215238	0.570602
		0.541919	0.0982838	1.54775				0.471489					1.3612						0.107972				0.019783	1.38456
		0.0768563	0.0762134	0.195278				1.97647					1.48263						0.477983				0.0163966	1.52391
		0.811388	0.0868885	0.138613				2.46596					1.31899						0.196209				0.104691	1.50386
		2.52854	1.76336	0.178015				2.05118					1.13875						0.0383279				0.000599096	0.89479
		1.58376	1.89668	1.82376				1.41893					0.189009						0.771821				1.74579	1.21584
		2.05887	1.23235					1.52308					0.220812						0.00773908				1.72883	1.49631
		2.22746	1.37597					2.71709					1.41231						1.34231				0.644156	1.49631
		1.90349	1.21578					4.74429					1.86402						1.36545				1.9634	1.411
		1.56306	1.28645					0.0296315					1.76952						1.4533				1.98578	1.16857
		2.02819	1.2697					1.57118					1.10344						0.0124687				2.31669	1.50314
		0.154992	1.85341					0.34908					1.42513						0.00642259				2.25552	1.94678
		0.134324	0.0925045					1.70135					1.18871						0.0125164				2.374	1.40376
			2.35445					2.1519					1.42813						0.0120627				1.40593
		1.65521	1.68875					2.16773					1.70194						0.0121114				2.1722
		0.0694661	0.720903					2.92256					1.33602						1.22982				1.58046
		0.108116	2.18246										1.77834						0.8604				1.90099
		1.62795	0.331697				Composite of Slides A and B ON49						1.65806						1.58295				1.48381
		1.71118	0.0966257				ON49 - cutoff	5xSDEV	>0..073				0.323337						1.58578				2.10094
		0.372765	0.0964371										0.0128017						0.0117011				1.44979
		0.946742	1.34057					Total	Positive				0.0132082						0.970552				1.84587
		0.10051	0.064279				04+PLP+	16	16	1			0.0123272						0.0147921				2.53778
		0.0820026	3.06142				04-PLP+	60	48	0.8			0.0129775						0.5179				2.37829
		1.20286	1.5534										0.014927						0.118401				2.63385
		0.0630886	2.36655										-0.0275518						0.341883				1.59982
		1.28858	2.01795										0.271458						0.99358				2.12056
		1.34135	1.11776										0.670407						1.57424				2.21707
		0.95127	1.67784										0.422605						0.00902812				0.90389
		0.0805886	0.0560503										0.956302						0.0130948
		0.235566	0.105623										0.162577						0.00645965			Cutoff	0.0936814
		0.483062	0.0382423										0.180401						0.00466899
		0.104189	0.0465153										0.990501						0.00709234				n = 129
		0.0794316	0.0430666										0.437624						0.00801277				97 positive
		0.0666331	1.02953										0.179353						0.0407191				0.752
		0.10365	0.926734										0.674123						0.00738864
		0.112551	0.191788										0.354781						0.415533
		0.151381	0.420282										-0.0316965						1.23611
		0.0446866	1.5209										0.0653702						0.00614711
		0.167401	1.55263										0.320332						0.878093
		0.199802	1.62696										1.12239						0.894823
		1.75159	0.459169										1.09646						1.06017
		2.18863	0.441267										1.01441						0.00664168
		1.39518	0.104035										0.99554						0.00766145
		2.16722	1.29151										0.908493						0.012528
		0.595136	1.58873										0.865765						0.00562678
		0.134843	0.0934579										0.95833						0.062918
		0.096035	0.0587833										0.824545						0.910973
		0.111422	0.0464458										0.867498						0.010792
		0.135629	0.242713										0.957965
		2.20128	0.0787795										1.01175						PLP04-	PLP04+
		2.21336	0.142978										1.1153					n	92	20
		2.4408	0.1357										1.16618					positive	51	15
		2.2367	0.128338										1.54469					total	0.554348	0.75
		1.02331	2.01672										1.18625
		1.03208	0.0216026										1.27035
		2.97858	0.699457										1.25359
		0.0945754	0.850368										1.15022
		0.147684	1.40714										1.09725
		0.219951	0.360153										1.13248
		0.272369	0.182269										1.14695
		0.222874	1.47218
		0.840657	1.77174
		1.82212	1.69341
		0.222108	0.0681794											PLP04-	PLP04+
		1.35766	0.329121										positive	82	20
		0.174973	0.0914537										total	104	20
		2.29224	1.90886											0.788462	1
		3.25996	2.0205
		2.73968	1.33167
		3.60222	0.106362
		1.12178	0.17974
		2.13841	1.76572
		0.509483	1.68461
		1.05092	1.67829
		1.71984	1.58636
		0.113746
		0.122308
		1.92669	cutoff	>0.1486
		2.13467		>0.1486		O4+PLP+	O4-PLP+	% Pos
		2.22406
		2.13643			total	50	249
		3.30373			pos	49	174
		0.272887			neg	1	75
		0.29661			%POS	0.98	0.698795
		0.168049
		2.94279
		2.1487
	Expt # 1 -12.07.2020 - Single Cell G/R mean intensities						Expt # 2 -12.31.2020 - Single Cell G/R mean intensities						Expt # 3 -1.13.2021 - Single Cell G/R mean intensities							Expt #4 -5.27.2021 - Single Cell G/R mean intensities
		MS#11 (100 ug/ml)						MS#11 (100 ug/ml)						MS#11 (100 ug/ml)							MS#11 (100 ug/ml)
		PLP1+O4-		PLP1+O4+			No rAb primary Ctl	PLP1+O4-		PLP1+O4+			No rAb primary Ctl	PLP1+O4-		PLP1+O4+				No rAb primary Ctl	PLP1+O4-		PLP1+O4+
		0.160522	0.0311051	0.0364158			0.00866029	0.0128125	0.513862	0.0138337			0.00840079	0.0211028	0.0310018	0.0211028				0.00365073	0.00640846	0.010885	0.0855967
		0.0365334	0.0424624	0.0785186			0.0081026	0.00963066	0.812095	0.00871101			0.00439107	0.0184608	0.471476	0.0184608				0.00958302	0.0750694	0.0081825	0.0111841
		0.32224	0.05653	0.0884586			0.0193231	0.00880546	0.894382	0.00563205			0.00848209	0.014682	0.437274	0.014682				0.00719082	0.0371472	0.00646639	0.0118781
		1.32575	0.0341243	0.0702209			0.0123307	0.00785799	0.457504	0.00755032			0.0155144	0.0509136	0.381641	0.0509136				0.00667933	0.0168402	0.00816324	0.0137029
		0.0637225	0.0222157	0.0412823			0.0233703	0.0110689	0.0188148	0.0133191			0.00267154	0.0397858	0.0147834	0.0397858				0.00418219	0.00468795	0.00894493	0.0437985
		0.0292167	0.0551071	0.0295273			0.0263049	0.0125233	0.0110086	0.0966257			0.0127692	0.0152847	0.016329	0.0152847				0.00405831	0.0194927	0.00644797	0.0239924
		0.0803656	0.0464279	0.047306			0.0104818	0.0115478	0.0110228	0.0120336			0.0125895	0.060613	0.0152843	0.060613				0.063854	0.0765295	0.00644797	0.00661964
		0.0255172	0.0986942	0.0501011			0.0146166	0.0115847	0.227998	0.0223147			0.00866774	0.0193705	0.0221425	0.0193705				0.0063672	0.0103294	0.21806	0.0117802
		0.0573894	1.19447	0.0770932			0.0255414	0.00718678	0.254704	0.0129528		Ave	0.00918579	0.0262098	0.0169227	0.0262098				0.00488763	0.764594	0.00584905	0.111792
		0.0613218	0.0510078	0.0654403		Ave	0.0165257	0.00986819	0.691867	0.0126984		SDEV	0.00433065	0.0276276	0.017289	0.0276276				0.0194164	1.15923	0.00950375	0.010885
		0.0799453	0.0327226	0.0430617		SDEV	0.00726442	0.0124384	0.0156009	0.0109756		Cutoff	0.0308391	0.0190888	0.0218716	0.0190888				0.00549092	0.191706	0.0209344	0.0844036
		0.868132	0.0425323	0.0515713		Cutoff	0.0528478	0.141446	0.0191773	0.013687				0.0890628	0.0141021	0.0890628				0.0103896	0.00544185	0.446418	0.0621057
		1.52415	0.0264592	0.0572997				0.0082565	0.0145935	0.00926115				0.0259607	0.0150918	0.0259607				0.0181321	0.0382479	0.374345	1.15069
		0.0515026	0.0317281	0.0528618				0.0107017	0.179255	0.0204687				0.00639297	0.0213942	0.00639297			Ave	0.0126063	0.423884	0.13695	-0.00322712
		0.106872	0.0359502	0.0508719				0.22743	0.123467	0.0104858				0.0275801	0.0198232	0.0275801			SDEV	0.016215	0.00624227	0.573158	0.00163238
		0.0518188	0.991417	0.0224551				0.343592	0.43837	0.0219009				0.0190682	0.0307554	0.0190682			Cutoff	0.0936814	0.0136016	0.00631806	0.0049242
		0.0581989	0.0644012	0.0304061				0.458246	0.985287	0.00718086				0.0133273	0.410009	0.0133273					0.327319	0.0183097	0.0084595
		0.945985	0.0293867	0.0391808				0.0133637	0.0174034	0.00804672				0.0128145	0.632438	0.0128145					0.0104346	0.0130685	0.00297974
		0.24665	0.0454595	0.0681938				0.0170394	0.0348417	0.00980231				0.0138067	0.630013	0.0138067					0.0111869	0.0081247	-0.0103745
		0.0266511	0.0687502	0.112029				0.0218844	0.0192839	0.00986983				0.0125188	0.454953	0.0125188					0.016299	0.0100427	0.0153312
		0.0662326	0.0866376	0.0964158				0.0256325	0.0460439	0.00744106				0.0174105	0.214138	0.0174105					0.0113	0.00798504	0.0244174
		1.5307	0.0685536	0.14116				0.462741	0.0126498	0.00890553				0.0224074	0.0182172	0.0224074					0.165176	0.00934921	0.0257119
		1.54758	1.33404	0.128879				0.0571289	1.11984	0.00954243				0.0198611	0.0218636	0.0198611					0.011781	0.00632143	0.0406871
		0.329654	0.0376765	0.0603966				0.085026	0.708699	0.0310378				0.0108472	0.0237497	0.0108472					0.0126623	0.00910886	0.0349688
		0.0608994	0.0875835	0.152689				0.231439	0.0238236	0.0102051				0.0231525	1.72166	0.0231525					0.143449	0.34763
		0.0983641	1.04573	0.0575214				0.0292086	0.661795	0.0191736				0.014072	0.0661827	0.014072					1.07316	0.02895	n = 24
		0.0414016	1.18749	0.0482317				0.0322561	0.501513	0.0164049				0.0161602	0.0155744	0.0161602					0.00966673	0.00580139	pos = 2
		0.0568994	0.0345569	0.0405341				0.0113691	0.00988099	0.0153578				0.0155744	0.0135138	0.0155744					0.00623091	1.83576	0.0833333
		0.238288	0.123468	0.115272				0.0116509	0.0742062	0.0328629				0.0135138	0.0168557	0.0135138					0.00730227	1.50846
		1.52005	0.0564246	0.0905789				0.00873723	0.0147119	0.0166226				0.0168557	0.0106953	0.0168557					0.00735138	1.44017
		0.0472868	0.0564246	0.0398235				0.282848	0.0302533	0.011646				0.0106953	0.580025	0.0106953					0.0104041	1.44017
		0.0432098	0.554317	0.0428425				0.0118619	0.0117081	0.0330282				0.0369585	0.0272887	0.0369585					0.0117395	1.28145
		0.051413	1.22464	0.0382065				0.0190665	0.224144	0.0172592				0.505824	0.00887081						0.0650687	0.00515907
		0.0366454	1.02861					0.0187757	0.0915445	0.0121404				0.00771799	0.00977167						0.0538471	0.00316893
		0.0409096	0.0388336					0.19986	0.0228793	0.0160373				0.00968258	0.00831924						0.00783102	0.000816154
		0.134642	0.0472944					0.694988	0.0179903	0.00826976				0.0232311	0.00778425						0.00830541	0.00929636
		1.50641	0.0397634					0.0151126	0.0169499	0.00830055				0.00722186	0.0110412						0.126456	0.00460409
		1.07561	0.0688313					0.0142048	0.0149879	0.0100048				0.0133525	0.100532						0.0483186	0.00636872
		1.21407	0.180841					0.013987	0.0138525	0.0193551				0.0134619	0.0095609						0.00877369	0.00157707
		0.165388	0.0481708					0.021625	0.0113573	0.015603				0.0115283	0.579909						0.0958247	1.12204
		0.0386507	1.14877					0.0134471	0.012782	0.0138185				0.526391	0.0218037						0.0387937	0.000418483
		0.0338733	0.0651345					0.0113434	0.014604	0.0221099				0.0341661	0.0207182						0.0247796	0.0028868
		0.0393592	0.017938					0.0116402	0.0170785	0.0373756				0.0151508	0.0966908						0.0104292	0.0331694
		0.0530388	2.15973					0.0138044	0.0373366	0.0447471				0.0205204	0.0195927						0.00704797	0.0315559
		0.10465	1.92285					0.0379192	0.556219	0.0095922				0.0191277	0.0113736						0.00676603	0.172234
		0.105341	1.56114					1.04071	0.136986					0.0200092	0.0138287						0.305201	0.0281117
		0.0419876	1.22175					0.297525	0.225769					0.0181758	0.0162642						0.0185277	0.027525
		0.0659419	0.397138					0.016158	0.145137					0.150134	0.01152						0.0231129	0.012503
		1.57637	1.86348					0.00971089	0.146577					0.0564328	0.0236098						0.0131543	0.0224739
		0.120972	1.62147					0.0165171	0.0188934					0.0248095	0.0174027						0.0414698	0.0217808
		0.05106	1.93631					0.0693132	0.010429					0.0254133	0.0205171						0.010209	0.0164001
		0.101698	2.15489					0.75128	0.0129557					1.57889	0.196875						0.00993748	0.0168404
		0.0386585	1.5748					0.717626	0.0176151					0.0288995	0.0804735						0.00979324	0.0143728
		0.0332694	1.5748					0.00815786	0.0134398					0.02312	0.496113						0.0482299	0.166733
		0.0605773	0.994396					0.129854	0.0144837					0.0325827	0.210305						0.321405	0.0417154
		0.0583958	0.15737					0.149304	0.0202406					0.0506565	0.204471						0.17728	0.312579
		0.121982	1.75715					0.0147153	0.0204808					0.0384979	0.0901625						0.010945	0.00143352
		0.121982	1.4209					0.595494	0.0200763					2.4759	0.0119929						0.0172033	0.0176781
		0.0661738	1.56178					0.0110252	0.0183397					1.94687	0.0512014						0.111792	0.068241
		0.331254	0.0574088					0.0144619	0.0104118					0.00797893	0.0512014							0.0127491
		0.0818151	0.0403201					0.0106791	0.0174347					0.00888728	0.0253341							0.0127232
		0.098084	1.75907					0.0162733	0.0159415					0.0091689	0.0172877							0.00640281
		0.0593085	0.0615632					0.0160969	0.0138038					0.00923513	0.933127							0.0112177
		0.0413957	1.41001					0.0254344	0.0128283					0.0130929	1.0616							0.0140934
		2.92323	0.557731					0.0187134	0.0197087					0.0285932	0.966832
		0.0431777	1.51098					0.0197271	0.00985117					0.0410877	0.0172406						n = 123
		0.21852	0.762435					0.0324641	0.00985117					0.0959533	0.0221918						pos = 29
		2.17936	0.10773					0.0141833	0.200535					0.00812485	0.645712						0.235772
		1.82854	2.73674					0.017158	0.00923921					0.233163	0.109833
		1.08469	1.82073						0.00983556					0.409571	0.138506
		0.114638	1.75497						0.0122298					0.0456152	0.173442
		0.0561678	0.0903228						0.0137495					0.170051	0.0440639
		2.50491	0.187623						0.142154					0.0119294	0.0641442
		2.19645	0.042955						0.68509					0.0116037	0.029819
		0.0893811	0.0694029						0.0124457					0.759834	0.126644
		1.07572	1.18393						0.051702					0.0549581	0.057691
		0.53161	0.104939						0.00958478					0.0578208	0.018019
		0.0970916	0.0692553						0.892113					0.558631	0.0258274
		0.0385019	0.06467						0.0177125					0.0132574
		0.028464	0.369777						0.0155483					0.44645
		0.0371856	0.142659						0.0123253					0.0307739
		0.0415291	0.10635						0.0120207					0.0306947
		0.0878988	1.49995						0.0147771
		0.0370534	1.7998						0.0120162						Total	Positive	Fraction
		0.049395	1.79372						1.29864					PLP+04-	160	61	0.38125
		0.0472994	2.19192						0.640566					PLP+04+	32	5	0.15625
		0.037539	0.150735						0.148054
		0.0255592	1.75954						0.167767
		0.0330917	1.93611						0.0170398
		0.0280721	1.59924						0.0163686
		0.0801792	0.145056						0.0226643
		0.104979	0.124735						0.0197646
		0.0305713	0.807791
		0.0418095	0.040066					Total	Pos
		0.0266572	0.0285638				PLP1+O4+	45	1	0.0222222
		0.032773	0.0272263				PLP1+O4-	161	50	0.310559
		0.0249945	0.220627
		0.0353546	0.0902001
		0.0414643	1.47942
		0.0317077	0.130782
		0.882377	0.0177889
		1.82026	0.0325722
		1.92558	0.231614
		1.50461	0.517891
		0.0290658	1.30952
		0.0704352	0.0378038
		0.056746	0.181352
		0.0703353			O4+PLP+	O4-PLP+	% Pos
		0.0957822
		0.269959		total	33	217
				pos	1	81
		cutoff	>0.1486
				%POS	0.030303	0.373272

## Sheet: Figure 8
Figure 8 - Percent of RPMI Control Binding
MS#30 n = 3 - 5 coverslips per condition																ON#34 n = 6 -8 coverslips per condition																	ON#49 n = 4-6 coverslips per condition
RPMI					BMCD					Cholesterol						RPMI					BMCD					Cholesterol							RPMI					BMCD					Cholesterol
RPMI	G/R	Bmax	% Binding		RPMI	G/R	Bmax	% Binding		cholesterol	G/R	Bmax	% Binding			RPMI	G/R	Bmax	% Binding			BMCD	G/R	Bmax	% Binding								RPMI	G/R	Bmax	% Binding		BMCD	G/R	Bmax	% Binding

	1.89407	1.83867	1.03013			0.604324	1.83867	0.328675									3.28212	3.30532	0.992981				0.311581	3.30532	0.0942666									1.49106	2.29243	0.650426			0.618824	2.29243	0.269943
	1.50954	1.83867	0.820998			0.431442	1.83867	0.234649									4.31149	3.30532	1.30441				0.474138	3.30532	0.143447									2.08884	2.29243	0.911189			0.458243	2.29243	0.199894
	2.16053	1.83867	1.17505			0.339828	1.83867	0.184823									0.777176	3.30532	0.235129				0.321274	3.30532	0.0971991									2.09733	2.29243	0.914893			0.394399	2.29243	0.172044
	2.22805	1.83867	1.21178			0.462943	1.83867	0.251781									2.90163	3.30532	0.877866				0.780947	3.30532	0.23627									2.6141	2.29243	1.14032			1.54063	2.29243	0.672052
	1.40115	1.83867	0.762045			0.432367	1.83867	0.235152									5.25418	3.30532	1.58961				0.243536	3.30532	0.07368									3.17082	2.29243	1.38317			0.46662	2.29243	0.203548
Bmax	1.83867															Bmax	3.30532																Bmax	2.29243
RPMI	G/R	Bmax	% Binding		BMCD	G/R	Bmax	% Binding
																RPMI	G/R	Bmax	% Binding			BMCD	G/R	Bmax	% Binding		BMCD+CHOL	G/R	Bmax	% Binding			RPMI	G/R	Bmax	% Binding		BMCD	G/R	Bmax	% Binding
	1.56956	2.09029	0.750879			1.31642	2.09029	0.62978
	2.5302	2.09029	1.21045			1.21614	2.09029	0.581803								slide a	2.06363	1.77065	1.16546				0.317489	1.77065	0.179306			3.75905	1.77065	2.12298				1.88096	2.35965	0.797134			1.07475	2.35965	0.45547
	2.51948	2.09029	1.20533			1.24358	2.09029	0.594933									1.6692	1.77065	0.942705				0.596217	1.77065	0.336722			2.7851	1.77065	1.57292				2.53927	2.35965	1.07612			0.955658	2.35965	0.405
	1.69711	2.09029	0.811902			1.76567	2.09029	0.844701									2.15471	1.77065	1.2169				0.663643	1.77065	0.374802			1.30113	1.77065	0.734829				1.91973	2.35965	0.813567			1.33518	2.35965	0.565837
	2.1351	2.09029	1.02144			1.09648	2.09029	0.524561									1.74631	1.77065	0.986253				0.966402	1.77065	0.545789			1.68657	1.77065	0.952516				2.63376	2.35965	1.11617			0.891786	2.35965	0.405
Bmax	2.09029																1.93929	1.77065	1.09524				0.480983	1.77065	0.271642			1.20508	1.77065	0.680583				2.82453	2.35965	1.19701			1.19384	2.35965	0.505941
																	1.27338	1.77065	0.719157				0.355682	1.77065	0.200877			1.03979	1.77065	0.587234			Bmax	2.35965					1.36174	2.35965	0.577094
RPMI	G/R	Bmax	% Binding		BMCD	G/R	Bmax	% Binding		Cholesterol	G/R	Bmax	% Binding			slide b	1.55793	1.77065	0.879861				0.999722	1.77065	0.564607			7.35278	1.77065	4.15259
																	0.643723	1.77065	0.363552				0.354126	1.77065	0.199998			5.21463	1.77065	2.94503			RPMI	G/R	Bmax	% Binding		BMCD	G/R	Bmax	% Binding		BMCD+CHOL	G/R	Bmax	% Binding
slide a	0.635807	1.11398	0.570752			0.236407	1.11398	0.212218			3.93777	1.11398	3.53486				1.9749	1.77065	1.11535				0.339113	1.77065	0.191519			4.65299	1.77065	2.62784
	1.07413	1.11398	0.964223			0.156403	1.11398	0.1404			2.50014	1.11398	2.24433				2.69498	1.77065	1.52203				0.758743	1.77065	0.428511			2.05191	1.77065	1.15884			a	3.83064	2.8916	1.32475			1.29506	2.8916	0.447868			5.96702	2.8916	2.06357
	1.31707	1.11398	1.18231			0.330746	1.11398	0.296904			4.14283	1.11398	3.71893				2.13094	1.77065	1.20348				2.18233	1.77065	1.2325			5.67322	1.77065	3.20403				3.75128	2.8916	1.2973			2.30598	2.8916	0.797474			2.11346	2.8916	0.730894
	1.09768	1.11398	0.985367			0.33175	1.11398	0.297805			1.99327	1.11398	1.78932				1.39883	1.77065	0.790012				0.485389	1.77065	0.27413			4.14296	1.77065	2.3398				3.59485	2.8916	1.2432			2.71519	2.8916	0.93899			1.63216	2.8916	0.564449
	1.2729	1.11398	1.14266			0.611915	1.11398	0.549304			2.83071	1.11398	2.54107			Bmax	1.77065											10.7527	1.77065	6.07272				1.36014	2.8916	0.470377			1.43224	2.8916	0.495309			2.17311	2.8916	0.751526
	0.694831	1.11398	0.623736			0.457463	1.11398	0.410655			3.65157	1.11398	3.27794																					4.35112	2.8916	1.50474			1.58447	2.8916	0.547957			5.93416	2.8916	2.0522
											3.46231	1.11398	3.10805
slide b	1.5963	1.11398	1.43296			0.846722	1.11398	0.760086																									b	2.81363	2.8916	0.973035			0.743081	2.8916	0.256979			7.05358	2.8916	2.43933
	1.1194	1.11398	1.00487			0.599831	1.11398	0.538457																										0.956807	2.8916	0.330892			2.53929	2.8916	0.87816			2.56404	2.8916	0.886721
	1.07153	1.11398	0.961888			0.845535	1.11398	0.75902								RPMI	G/R	Bmax	% Binding			BMCD	G/R	Bmax	% Binding		BMCD+CHOL	G/R	Bmax	% Binding				2.17417	2.8916	0.751892			2.42542	2.8916	0.838782			3.07898	2.8916	1.0648
	1.41524	1.11398	1.27044			1.91295	1.11398	1.71722																										2.69917	2.8916	0.93345			1.76263	2.8916	0.60957			6.47644	2.8916	2.23974
	0.958915	1.11398	0.8608			1.13076	1.11398	1.01506								slide a	0.462056	1.07198	0.43103				0.408121	1.07198	0.380716			2.70821	1.07198	2.52636				3.38422	2.8916	1.17036			0.873759	2.8916	0.302171			2.99927	2.8916	1.03723
Bmax	1.11398																0.815236	1.07198	0.760494				0.597236	1.07198	0.557132			2.44524	1.07198	2.28104				2.8916					4.78214	2.8916	1.6538			3.45533	2.8916	1.19495
																	0.508494	1.07198	0.474349				0.355123	1.07198	0.331277			2.14658	1.07198	2.00243
																	0.627792	1.07198	0.585637				0.320996	1.07198	0.299441			2.88207	1.07198	2.68854
																	0.819417	1.07198	0.764394				0.323286	1.07198	0.301578			2.55788	1.07198	2.38612			RPMI	G/R	Bmax	% Binding		BMCD	G/R	Bmax	% Binding		BMCD+CHOL	G/R	Bmax	% Binding
																	0.748271	1.07198	0.698025				0.615451	1.07198	0.574124			2.24761	1.07198	2.09669
																																	a	1.37279	1.26063	1.08897			0.458833	1.26063	0.363971			2.46785	1.26063	1.95763
RPMI	G/R	Bmax	% Binding		BMCD	G/R	Bmax	% Binding		Cholesterol	G/R	Bmax	% Binding			slde b	1.7566	1.07198	1.63864				0.537655	1.07198	0.501553			1.54283	1.07198	1.43923				1.42439	1.26063	1.1299			0.426571	1.26063	0.338379			2.61809	1.26063	2.07681
																	2.05185	1.07198	1.91407				0.187082	1.07198	0.17452			0.958168	1.07198	0.893828				1.65345	1.26063	1.3116			0.421092	1.26063	0.334033			2.80813	1.26063	2.22756
	1.03049	0.890078	1.15775			0.316924	0.890078	0.356063			1.82409	0.890078	2.04936				1.56143	1.07198	1.45658				0.482314	1.07198	0.449927			1.69651	1.07198	1.58259				1.1305	1.26063	0.896771			0.307894	1.26063	0.244238			2.54433	1.26063	2.0183
	0.88524	0.890078	0.994564			0.462299	0.890078	0.519391			2.35617	0.890078	2.64715				1.21989	1.07198	1.13798				0.472905	1.07198	0.44115			1.22157	1.07198	1.13954				1.38737	1.26063	1.10054			0.261563	1.26063	0.207486			1.55707	1.26063	1.23515
	0.801175	0.890078	0.900117			0.547181	0.890078	0.614756			1.34414	0.890078	1.51013				1.36009	1.07198	1.26876				0.454846	1.07198	0.424303			1.61212	1.07198	1.50387				1.2095	1.26063	0.95944			0.394556	1.26063	0.312983			1.76114	1.26063	1.39703
	0.699257	0.890078	0.785613			0.442958	0.890078	0.497662			1.97208	0.890078	2.21562				0.932665	1.07198	0.870037				0.445724	1.07198	0.415794			1.49487	1.07198	1.39449
	0.57164	0.890078	0.642235			0.953172	0.890078	1.07089			1.83772	0.890078	2.06468			Bmax	1.07198																b	1.01505	1.26063	0.805196			0.470085	1.26063	0.372897			1.73517	1.26063	1.37643
	1.35267	0.890078	1.51972			0.427159	0.890078	0.479912			1.47396	0.890078	1.65599																					1.22755	1.26063	0.973761			0.317141	1.26063	0.251573			2.432	1.26063	1.9292
Bmax	0.890078							0.589778																										0.993516	1.26063	0.788111			0.688947	1.26063	0.54651			1.15367	1.26063	0.915151
										Cholesterol	G/R	Bmax	% Binding			RPMI	G/R	Bmax	% Binding			BMCD					CHOL							1.24796	1.26063	0.989951			0.518926	1.26063	0.41164			1.89504	1.26063	1.50325
																																		1.29944	1.26063	1.03079			0.4594	1.26063	0.364421			2.78	1.26063	2.20525
											1.20068	0.890078	1.34896			slide a	0.428628	0.40627	1.05503				0.411353	0.40627	1.01251		slide a	1.1494	0.40627	2.82915				1.16604	1.26063	0.924964			0.701143	1.26063	0.556184			2.28313	1.26063	1.81111
											1.62826	0.890078	1.82935				0.241491	0.40627	0.59441				0.347358	0.40627	0.854992			1.01428	0.40627	2.49657			Bmax	1.26063
											2.68442	0.890078	3.01594				0.429879	0.40627	1.05811				0.534135	0.40627	1.31473			1.61337	0.40627	3.97117
											1.51268	0.890078	1.69949				0.418477	0.40627	1.03005				0.217352	0.40627	0.534994			0.710074	0.40627	1.74779
											1.41103	0.890078	1.58529				0.527521	0.40627	1.29845				0.305871	0.40627	0.752876			0.736845	0.40627	1.81368
											1.31633	0.890078	1.47889				0.460663	0.40627	1.13388				0.452034	0.40627	1.11264			0.670709	0.40627	1.65089
																	0.446047	0.40627	1.09791				0.189824	0.40627	0.467235			0.724988	0.40627	1.7845
																												0.473846	0.40627	1.16633
																slide b	0.571266	0.40627	1.40612				0.203528	0.40627	0.500967			0.782857	0.40627	1.92694
																	0.339448	0.40627	0.835521				0.130615	0.40627	0.321497			0.833967	0.40627	2.05274
																	0.544357	0.40627	1.33989				0.210176	0.40627	0.517332			0.556103	0.40627	1.3688
																	0.395559	0.40627	0.973634				0.322241	0.40627	0.793168
																	0.249279	0.40627	0.61358				0.212758	0.40627	0.523685		slide b	0.598215	0.40627	1.47245
																	0.382916	0.40627	0.942516				0.299069	0.40627	0.736132			1.13144	0.40627	2.78493
																	0.409834	0.40627	1.00877				0.564699	0.40627	1.38996			0.476512	0.40627	1.17289
																												0.621012	0.40627	1.52857
																slide c	0.294274	0.40627	0.724331				0.198938	0.40627	0.489668			0.857357	0.40627	2.11031
																	0.373158	0.40627	0.918497				0.147469	0.40627	0.362982			0.846185	0.40627	2.08281
																	0.320567	0.40627	0.789048				0.304267	0.40627	0.748927			0.960731	0.40627	2.36476
																	0.299548	0.40627	0.737312				0.290459	0.40627	0.71494			0.949468	0.40627	2.33703
																	0.523697	0.40627	1.28904				0.369409	0.40627	0.909268			0.939499	0.40627	2.3125
																	0.468797	0.40627	1.1539				0.256401	0.40627	0.631108			0.994458	0.40627	2.44777
																	0.40627	1					0.452085	0.40627	1.11277			0.603182	0.40627	1.48468
[truncated: 12 more columns]

## Sheet: Figure 9 -raw data
Figure 9. MS and Control CSF Binding to HEKE7 Cells
	Figure 9B - Panel CSF IgG Binding
	Mean CSF Background Corrected G/R Ratios				Expt 1 - 11.16.2022										Experiment II -11.21.2022							Experiment III - 11.26.2022												Experiment 1V - 12.09.2022												Experiment V -12.12.22
ON34 rAb		MS93-1 CSF IgG		MS01-5 CSF	MS09-1 CSF	MS05-3 CSF							ON34 rAb	MS93-1 CSF IgG		MS93.1 CSF IgG	MS93.2 CSF IgG	MS95.2 CSF IgG			ON34 rAb		ON02-6 RRMS CSF	MS03-1 CSF	MS95.3 CSF IgG	MS03-7 CSF	MS04-4 CSF	MS02-14 CSF	MS02-19 CSF	MS95.1 CSF IgG	RRMS 03-1			ON34 rAb	MS02-19 CSF	ON02-6 CSF	MS93-3 CSF IgG	ON07-7 CSF IgG	MS02-11 CSF IgG	MS05-7 CSF IgG	MS07-8 CSF IgG	MS06-6 CSF IgG	MS05-8 CSF IgG			ON34 rAb	MS08-3 CSF IgG	MS07-10 CSF IgG
1.21113		0.440125		0.0998388	0.862153	0.0448831							2.6592	0.956453		0.668291	0.484718	0.0429732			2.07516		0.0860767	0.223626	0.104935	0.0937184	0.143885	0.0303086	0.345434	0.0180857	0.188476			3.24567	1.65055	0.118421	0.0834419	0.648623	0.108573	0.0604832	0.259895	0.0241547	0.0133352			2.71248	0.00636608	0.0377813
2.45581		0.455664		0.0106476	0.556817	0.0557861							0.745946	1.13394		0.477621	0.263735	0.0661715			0.904106		0.170315	0.0898461	0.185035	0.070297	0.0921132	0.0633755	1.50092	0.0517678	0.234408			0.588097	0.257263	0.0648252	0.0231988	0.737814	0.0598089	-0.169844	0.264361	-0.0929734	-0.00119887			3.83562	-0.00326134	0.00645267
3.01287		0.787988		0.0262046	0.565272	0.0259647							2.3188	1.29293		0.875146	0.303764	0.0455927			1.06471		0.255351	0.112495	0.115102	0.0571009	0.0951601	-0.00230569	0.924538	0.05422	-0.0189445			1.34277	1.29139	0.0617153	0.378608	0.345898	0.0354527	-0.0564865	0.184778	0.0388043	0.0667675			4.96731	-0.00582604	0.00688042
1.42155		0.346812		0.19125	0.462501	0.131349							1.09034	0.547248		0.6437	0.385868	0.0350793			2.37885		0.0586713	0.225469	0.137642	0.350003	0.102675	0.0902801	1.03994	0.00185868	0.116043			1.63772	1.93204	0.0674253	0.00108516	0.657461	0.120285	0.0959275	0.101446	0.127986	-0.0106024			3.87856	0.0258141	0.0252688
4.41318		0.379666		0.196892	0.561348	0.132856							0.475212	0.60108		1.97982	0.527168	0.0129265			3.17031		0.0132495	0.117389	0.108192	0.207234	0.0505943	0.109486	0.202959	0.0306109	0.698852			1.24381	1.57549	0.144825	0.00775457	0.663723	0.0161584	0.0674298	0.0817394	0.0131616	0.0385007			2.04678	5.28653e-05	0.00339599
4.90898		0.43923		0.116805	0.607803	0.180016							1.15678	1.77404		1.61297	0.431505	0.0352183			5.13876		0.14665	0.136543	0.226391	0.290291	0.0364049	0.0474039	0.251369	-0.0215875	0.436395			1.55769	0.581437	0.120103	0.102868	0.25235	-0.0423776	-0.0409234	0.0920949	0.109602	0.0483639			5.73395	0.0270771	-0.0140794
3.63272		0.26633		0.114419	0.666873	0.142156							2.26251	1.05095		2.30774	0.406478	0.0422049			4.52236		0.2094	0.204672	0.104399	0.020994	0.10658	0.0462435	3.78272	0.0165457	0.115691			1.8068	1.85786	0.161024	0.0155966	0.615453	0.00835341	-0.0441715	0.301546	0.0359586	-0.000531689			1.869	0.0110739	-0.0144408
2.23576		0.42554		0.0956194	0.663055	0.101859							3.3245			1.43078	0.334845	0.0371405			5.59668		0.030486	0.210264	0.109103	0.00841722	0.114114	-0.019444	1.43344	0.0145835	0.200038			2.04444	0.590103	0.0829183	0.0831497	0.354148	0.046991	-0.0191346	0.113775	-0.0159288	-0.0286296			3.45167	0.0118665	0.0128124
1.66308		0.418065		0.050236	0.621944								3.21429			1.24351	0.278141	0.0641366			4.24281		0.0532578	0.19982	0.0565515	0.0660753	0.0881925	-0.0181223	1.96351	0.0211091	0.0388147			1.97994	0.275667	0.0633459	0.191339	0.182355	-0.0494012	0.0665243	0.117283	-0.00380005	-0.0412502			4.83096	0.00671848	-0.01029
3.25361		0.492322		-0.00412731	0.464639								1.76631			0.448953	0.186628	0.0282629			3.71624		-0.00410074	0.217434	0.0987592	0.00898271	0.092191	0.00633996	2.95632	0.0207993	0.0698217			0.639059	1.56296	0.0654842	0.0995106	0.164901	-0.0916699	-0.0650035	0.110496	-0.00325563	-0.0333259			3.44658	0.00517627	0.0215556
3.94702		0.945404		0.132934	0.304568								1.88839			0.586764	0.484868	0.0333784			6.11241		0.107714	0.227506	0.116133	0.0466002		0.00691444	0.889731		0.042283			2.80256	0.997264	0.138971	0.446689	0.400926	-0.0761001	-0.0583333	0.417087	0.0128454	0.0132667			4.42078	0.00326934	0.0131688
2.92325		1.00091		0.0960849	0.397473								3.32546			1.02714	0.288445	0.0402804			5.86779		-0.0221689	0.1261	0.0288985	0.0528254		0.00900022	1.65919		0.567586			2.09205	0.744545	0.312114	0.305315	0.269835	-0.0791808	0.122736	0.295971	0.107437	0.00671848			6.51459	0.00379406	0.022196
		0.741254		0.0940156	0.345137								3.08377			1.08411	0.43369				1.32203		-0.0541754	0.257483	0.112213	0.0107896		0.0356043	1.95481		0.432392			1.41975	1.73771	0.116764	0.390682	0.469303	0.0304814	0.0337971	0.316968	0.0455344	0.0178743			0.861224	0.00280121	0.0126419
		0.996985		0.0513536	0.856357								3.9769			1.82998	0.359277				3.43649		0.0599144	0.272365	0.154172	-0.0126094		0.0311604	0.329936		0.210361			2.95296	1.99745		0.197753	0.633679	-0.0343572	-0.000538358	0.235633	0.0307328	-0.0217715			5.28866	0.00209858	0.00394338
		0.627424		0.0908695	0.351652								2.78017			1.81377	0.369223				4.9189		0.0919213	0.163658	0.0807833	0.747431			0.321703		0.238015			1.05513	0.950759		0.0023733	0.458246	0.0297823		0.230842		0.01785			2.03128	0.0149726	0.00909194
		1.65707			0.602352								1.7285			0.636017					2.06185		0.0801709	0.226134	0.136091	1.04019			0.307352					1.71306	0.321203		0.0188033	0.52796	0.0519892		0.123536		0.0306506			9.18437	0.00406693
		0.898225			0.555621								4.01719			1.93659					3.30918			0.213166	0.0886415	0.191146			1.41805					3.56508	0.295771		0.0609519	0.428313	-0.0115391		0.108183		-0.0138793			4.06711	0.0218219
		0.983316											3.71742			1.21194					3.72338			0.262251	0.134318				1.37987					1.5124	2.70269		0.00712696	0.511151	0.0527608		0.456382		-0.0181012				0.00842764
		0.903084											3.9845								1.60922			0.27151	0.11652				1.32179					1.02664	2.23867		0.646089	0.484521	0.00977834		0.551231		-0.00916634				0.0233195
		0.448331											4.73231								1.66141			0.139891					0.558297					1.40812	1.73017		0.0606961	0.62794			0.186318		0.00153232				0.00892788
		0.682687											5.58025								0.345621			0.175173					0.350634					1.64629	1.99389		0.0272278	0.358664			0.221183		-0.0775219
													5.65471								1.76628			0.582233					0.398175					2.84494	1.42314		0.126438	0.212738			0.205075		-5.3303e-05
													2.88561								1.23312			0.218916					1.52124					1.3117	0.247855		0.0260964	1.02914			0.13984
																					1.62393			0.316241					0.0482855					1.94937	0.989213		0.537135	0.807982			0.0802558
																					3.95211			0.323902					1.25918					3.68641	0.368111		0.0496633	0.642705			0.216497
																					3.03015			0.201702					0.700098					1.93136	0.978971		0.155584	0.494788
																								0.305345					3.57072					1.47474	0.974379			0.54015
																								0.152662					3.46023					3.52363	0.178818			0.728492
																								0.298069					5.89375					2.90924	0.6822			2.60738
																								0.407884					1.57691					3.40715	0.443201			0.391661
																								0.229325					0.293111					1.35982	1.18833			0.40324
																													0.149884					4.59188	0.33563			0.243019
	IC05-1 CSF IgG	IC04-5 CSF IgG	IC05-2 CSF IgG	IC06-2 CSF IgG	IC06-5 CSF IgG	IC95-1 CSF IgG	IC07-2 CSF IgG	IC94-1 CSF IgG	IC94-2 CSF IgG				IC93.1 CSF IgG	IC93.2 CSF IgG															2.71619					2.92156	0.35698			0.816061
	-0.0921026	0.0382921	0.0205977	0.022263	0.0567021	0.0143209	0.0518138	0.0400208	0.133687				0.00329046	0.0456086															1.40849					1.10955	0.485788			0.67487
	-0.123405	0.0252589	-0.0171341	0.00743921	0.0818956	-0.0040344	0.00183024	0.0254153	-0.0248574				-0.0178289	0.0416615																				4.39163	1.30453			0.619119
	-0.0636685	0.0613574	0.000964053	0.00876842	0.0818599	-0.0439788	0.0548152	0.0457468	0.020213				0.0157354	-0.0540249								IC06-1 CSF IgG	IC93.3 CSF IgG	IC93.4 CSF IgG	ON08-8 CSF	ON09-9 CSF	ON10-1 CSF							2.37749	1.06406			0.529624
	0.0200837	0.0148886	0.0408755	0.0292742	-0.0387013	0.00783549	-0.0122095	0.0692787	0.051149				0.0469633	-0.0389167								0.0472835	0.0594496	0.00674824	0.00949609	0.0116632	-0.0294954							5.91259				0.570395
	0.00876377	0.0221232	-0.00978358	-0.0185409	0.0316407	0.00322681	-0.00395858	0.030077	0.095164				0.0122328	6.43977e-05								-0.126669	0.0999948	0.0298087	0.0251931	0.0211947	-0.0033262							0.434316
	0.0123981	0.0556012	0.0020657	0.0211032	0.0155677	-0.0180507	0.00589504	0.0687591	-0.0319627				-0.0133816	-0.0163614								-0.0339584	0.183898	0.043052	-0.0130319	0.0425793	-0.0150163							6.54815
	0.0123399	0.0323018	0.0259076	-0.00527137	0.0916041	-0.00200539	0.0268965	0.0197693	0.0768353				0.00559586	-0.00366143								0.0197414	0.121447	0.0656563	0.00156778	0.00445756	-0.0111235							2.95916
	-0.00535672	0.035689	-0.0138704	-0.0197482	0.0864655	0.0231669	-0.00786218	-0.0103437	0.0400274				0.0352101									-0.0340329	0.064915	0.0404063	0.0284987	0.0114422	0.0131431							2.82308
	0.00453086		0.00620281	0.0215793	-0.0102342	-0.00266011	0.0146526	-0.000394917	0.0238827				-0.00628875									-0.0199581	0.0570984	0.0213446	0.0355381	0.0311811	0.085184							2.33531
	0.0223735			0.0154793	0.0192838	0.00393226		-0.0493282	-0.0437092				-0.0238669									0.0748718	0.0117971	-0.00636769	0.0496056	0.000842697	0.0144921
	0.00960678			-0.00699465	0.0546639	0.000978916		-0.00626805	-0.0545503				0.0180874									-0.0103888	0.0153828	-0.0263374	0.0156902	-0.0190227	0.0627034
	0.0384882			0.00354248	0.014903	0.0168894		-0.0757934	-0.0884322				9.92851e-06										0.0152094	-0.004003	0.0261041	0.0445276	0.0370104
	0.0134271			0.0820406	0.0404709	-3.1548e-05		0.0388352	0.0164539				0.0782022										-0.0097639	-0.0567248	0.0178398	0.0164092	-0.00187916
	0.00362511			0.0395685				0.0150595					0.0160927										0.00473691	0.0175445	0.0277086	0.0762288	-0.00643568
	-0.00992115			0.0143217									0.0093913										0.105023	0.0345209	-0.0248621	0.018404	0.0179954
													0.011963										0.0253224	0.0579868	-0.0370067	0.0209861	0.0236357
																							0.0192811	-0.00754747	0.040904	0.0404488	0.0897299
																							0.0329227	-0.015298	-0.0120456	0.0855312	0.00328638
																							0.015015	0.0469206	-0.0275983	0.0271249	-0.00521199
																							0.0191274	0.0472453	-0.0377713		0.0175767
																							-0.0116734	-0.0312335	-0.00779423		0.0229148
																							0.0486539	0.0101473	-0.0226739		0.00122192
																							0.0370686	0.0179077	-0.0311996		0.0166529
																							0.00164271	-0.0246783	0.0180776
																							0.0436452	-0.0549108	0.00391619
	Experiment X 1.28.2023																							0.00964491
	ON34 rAb	RRMS 0951 CSF			RRMS 1324 CSF		RRMS 1556 CSF		RRMS 1904 CSF		RRMS 2105 CSF		RRMS 2111 CSF		RRMS 2425 CSF		RRMS 3234 CSF		RRMS 3633 CSF		RMMS 3792 CSF		RMMS 4517 CSF		Experiment X1 2.04.2023
	1.31711																																												Experiment XII 2.07.2023
	0.477352		0.279709		0.0155392		0.144531		0.0713948		0.00721936		0.0146456		-0.0156219		-0.00811565		0.0592748		0.141266		-0.00624643
	1.10659		0.148864		0.00255587		-0.0099703		0.0505919		0.00934937		0.000882371		0.00176174		-0.0142775		0.0378927		0.0573676		0.00326185		ON34 rAb	IC05-1 CSF	IC04-5 CSF IgG	MS A32 CSF		MS A81 CSF		MS00-8 CSF		MS02-6 CSF		MS02-10 CSF		MS12-2 CSF	RMMS 6968 CSF	RMMS 8244 CSF					ON34 rAb		RMMS AFS 4462		RMMS 1842
	1.0664		0.182324		0.0154512		0.00672276		-0.00721777		-0.0171295		0.00793759		-0.00162687		0.034405		0.00913777		0.017888		-0.00238831
	0.719475		0.315579		0.00758317		0.0115237		-0.0301186		-0.0192757		-0.0011315		0.00203919		-0.00651732		0.00121023		-0.00442142		-0.0119213		0.347452	-0.0309855	0.0230088	0.075069		0.00754198		0.0579664		0.170407		0.0677086		0.000540201	0.0368547	0.0593001					1.35085		0.00516382		-0.000171702
	0.846461		0.238602		0.02094		0.00877076		0.0265029		0.0143251		0.01973		-0.00256753		-0.0173852		0.000846258		-0.0840611		-0.0213268		4.24141	0.0749325	0.00023641	0.121336		0.04086		0.0453536		0.390862		0.0298293		0.038572	0.010907	0.0475804					0.952554		0.0291702		0.00958739
	1.54625		0.210039		0.00641336		0.0334303		0.0154606		-0.0136792		0.00663336		0.0322273		-0.0221569		0.0474509		-0.0219977		-0.0429853		2.66221	0.0410905	0.000972835	0.0882163		0.0597505		0.0239383		0.55297		0.0158702		0.0565663	0.102951	0.054299					5.13945		0.0533641		0.0277386
	1.23189		0.165709		0.0290327		0.0253776		0.0211023		0.0126851		-0.0311366		0.0212135		-0.00755442		0.0386032		0.0700335		-0.0374723		4.1631	-0.0049947	0.0134826	0.109344		0.0468348		0.0782863		0.312478		0.225409		0.0496863	0.0292271	-0.0114943					1.96232		0.0216315		-0.000671106
	0.699003		0.359701		0.0363324		0.0111219				-0.032464		0.00250869		-0.00199738		0.017645		0.0352738		-0.0200157		0.00710699		5.56765	-0.0233803	0.0447731	0.0779071		-0.0262147		0.0266043		0.101374		0.0193645		0.126881	0.0487113	0.00213647					5.94843		0.023324		0.0181431
	0.681648		0.402571		0.0463008		0.00726402				0.00868091				-0.00308431		0.0467714		0.0244849		0.0593168		-0.00733755		4.44636	0.0179106	-0.0187276	0.0547919		-0.0248184		0.0824865		0.481359		-0.0203728		0.0147818	0.0418102	0.0303643					6.73289		0.0445645		-0.00745448
	1.96981		0.0749032		0.0392804		0.00665228				-0.0176021				-0.000187899		0.0147215		-0.0190952		0.0401554		0.0256044		6.64778	-0.00988446	0.0444492	0.105359		0.00477078		0.0976643		0.285356		-0.0376754		0.0145931	0.027838						3.54149		0.0183892		0.0167315
	1.93785		0.291506		0.00793702		0.00448847				0.0180913				0.0261379		0.023031		-0.0228507		0.126873		0.036318		1.34392	0.00924124	0.058843	0.08314		-0.0481602		0.0889968		0.244989		0.0154656		0.0430887	0.0302342						5.60775		0.0863634		0.0192331
	1.62557		0.0668443		0.0110935		0.0227193				0.0202804				0.00529944		0.0344817		0.00539081		0.0130898		0.0141954		1.4168		0.0116413	0.0411092		-0.0435982		0.0974966		0.27952		0.00978762			0.0110868						1.91211		0.00845314		0.0258902
	1.62485		0.0431462		0.0106273						0.0117663						0.00623747		0.018135		-0.0142788		0.0127347		1.68601		0.00871502	0.0309215		-0.0237031		0.177542		0.0137207		0.0361541			0.0729052						7.87006		0.0152964		-0.0119543
	2.099		0.0160851		-0.00931662						0.0107946						0.00102078				-0.00477417		0.0667881		1.58362		0.0211615	0.0443257		-0.0703929		0.00934238		0.275215					0.0638466						2.11175		0.00387491		0.00346005
	1.31412		0.0351709		-0.00962144						0.025052						0.00880902				0.0268887		0.0025951		0.92757		-0.0375738	0.0497029		0.0166322		0.100928		0.208476					0.0345528						1.65066		0.0711263		0.00414828
	2.22776		0.188717		-0.0254683						0.0164975						0.0657246								2.95663		-0.00187121	0.0815644		0.00455648		0.0582805		0.276394					0.0348497						2.48356		-0.000274884		0.00621716
	2.03919				-0.0262953						0.0219185						0.01706				suspect				4.17401		0.00558681	0.0188427		-0.00885271		0.0726836							0.0492073						3.48891		-0.0689916		0.00824279
	1.53306				-0.0086876						0.0304546						0.0114059								2.16917		0.0350767	0.0749003		0.00576937									0.0597651						3.09667		0.0222468		0.00851004
	1.56091				0.00942764						0.00594248														3.06967		0.054073	0.0704353		-0.00393493									0.0140977						0.862395
	0.86509																								6.15115		0.0164905												0.0579151						2.20598
	1.06069																								2.64246														0.0224747						3.93763		RMMS AL-6889		RRMS ANH-2812
	0.585384		RMMS 4747 CSF		RMMS 5129 CSF		RMMS 6878 CSF		RMMS 6968 CSF			RMMS 7458 CSF		RMMS 7500 CSF		RMMS 7879 CSF		RMMS 8124 CSF		RMMS 8436 CSF		RMMS 9475 CSF			3.04872														0.0416241						3.76031		0.00314543		0.00989522
	0.419129																								3.47992																				0.58		0.00493888		0.0101077
	0.470703		0.0427658		-0.00137721		0.00148831		0.0387581			0.00312096		0.0019356		-0.00216548		0.0102383		0.156678		0.0411601			0.706385																				0.294843		0.00366086		-0.00989453
	0.987012		0.0518153		0.025979		-0.0311743		0.0362533			0.000287928		0.0366575		0.00217147		0.0244432		0.0233213		0.0185943			0.862104		MS A78 CSF		RMMS 0609 CSF		RMMS 1556 CSF		RMMS 1904 CSF		RMMS 5344 CSF		RMMS 5806 CSF		RMMS 6379 CSF		RMMS 6571 CSF				3.78803		0.00560023		0.0278679
	1.65937		0.011886		0.0327268		0.0251138		0.0512252			0.00359361		0.00110003		0.00893884		0.0174256		0.0838049		-0.000384819			0.971016																				2.54344		0.00641468		0.00673376
	1.73587		0.0264207		0.0288724		0.0173719		0.00542108			0.00507168		0.00229913		-0.000575153		0.0079068		0.0726654		0.0164346			1.90024		0.0328807		0.0301557		0.0582015		0.0580455		0.0722896		0.084831		0.215939		-0.00627179				8.15336		0.0032157		0.0174259
	0.813733		0.0350353		0.0231253		0.0262392		0.0561555			0.00488981		0.0019328		-0.0114432		-0.00611581		0.18039		0.0222739			3.0238		0.0185004		0.0508425		0.0140835		0.203524		0.0301539		0.0560908		0.121485		-0.000627383				5.43653		0.00581069		0.0240049
	1.85659		0.0160908		0.0218653		0.0291319		0.0387652			0.000563071		0.0129687		-0.0193554		0.000297752		0.169864		0.0073452			3.55752		-0.00955946		-0.056204		0.0271542		0.113005		0.0109903		-0.0075556		0.174162		0.0037078				5.79215		0.00502592		0.0265737
	1.68152		-0.0482741				0.00346811		0.0419941			0.00418473		0.000632572		0.00870532		-0.0209078		0.0452217		-0.017237			2.2948		0.0437582		-0.0558839		0.0331181		0.0448249		0.0596111		-0.0344136		0.0673398		-0.00285707				4.30725		0.00501818		0.0140893
	1.80814		-0.0425364				0.0102341		0.0407904			-0.00664641		0.0137291		0.02446		0.000522367		0.0743928		-0.022622			0.518514		0.00303286		-0.0112206		0.0421701		0.0708887		0.012454		0.0213874		0.132644		-0.00824317				3.53746		0.00239071
	1.80433		0.0449693						0.195013			-0.0173732		-0.00710867		0.0283648		-0.000212952		-0.0352245		0.0259933			0.712296		-0.0281464		0.0201833		0.0106295		0.00389267		0.0339998		0.0521572		0.13762		0.0118609						0.00520976
	2.02131		-0.0410714						0.0898876					-0.0072356		0.00370519		-0.00216902		0.0690351		-0.0042622			0.515321		0.0377101		0.0428271		0.00268087		0.0150772		0.0179956		0.00879292		0.214248		0.00665555						0.00458464
	1.40584		0.00916608						0.0402612			0.0348138		0.00309067		0.00782099		-0.0439532		0.0800681		0.0439734			2.80335		0.0878351		0.00424247		0.0022463		0.0402923		0.0494233		-0.015879		0.0912286		0.00623411
	0.67415		-0.00891901						0.0094338			-0.00847458		0.000273291		-0.00396444		0.000631076		0.0849663		-0.00723167			1.79512		0.00601245		-0.0355224		0.0322678		0.0849849		0.0533855		0.00794733		0.0921901		0.00650357
	1.37594		0.0490845						-0.000614069			-0.032597		0.00767102		0.0131197		0.0243189		0.0468952		0.0302505			2.15153		0.0202654		-0.00117555		0.0204245		0.0447748		0.0378115		0.00691692		0.0441368		0.00188472						RMMS CRD-9545		RMMS LSB-4641
	0.560817		0.040706						0.0184422			0.0125202		0.00522662		0.0194965		0.037853		0.0485399		0.0221289			1.33467		0.0212289				0.00531777		0.038329				0.0277133		0.129099								0.0511095		0.0579387
	1.25187		0.0133671						0.0472705			-0.0169644				0.0372189		-0.018694		0.0866856		0.0127782			3.96025						0.00742943		0.0652399				0.0189081										-0.0183193		0.054825
	1.18263											-0.000929268				0.00776654		0.00210561		0.112503		0.00751466			2.4205						0.0213103																-0.0197351		0.0203539
	1.22732																			0.0314554		-0.00809501			2.05221																						0.0405887		-0.015829
	0.643793																			0.115295		-0.0281743			3.31859																						-0.0479559		-0.0840876
	0.86007																			0.0603955		0.015055			3.72935																						-0.0285744		-0.00248968
	0.546733																			0.0289072		0.00923657			4.69859																						0.0282471		-0.0526103
	1.2453																			0.076793					1.70308																						0.0114114		-0.0110274
	0.547741																								1.43826																						0.00209652		-0.00411579
	1.12838																								2.47094
	0.688083																								1.22486
	1.13232																								1.25491
	0.298173																								2.74268
	1.16122																								2.70935
	1.44537																								2.16814
	0.752792																								2.14441
	0.89452																								2.32429
	1.44603																								3.18769
	0.632893																								1.72018
	0.895536																								2.09182
	1.23211																								2.91937
	0.87296																								1.29812
	0.860167																								0.615477
	1.527																								1.62122
	1.50844																								0.700799
	1.28011																								0.444952
	1.17288																								0.367306
	0.411816																								1.95752
	1.46965																								2.04555
	1.33844																								2.28417
	1.18006																								3.2739
																									2.61184
																									2.35958
	Experiment XIV 2.17.2023																				Experiment XV 2.24.2023
	ON34		MS A48 CSF		A53 CSF		RRMS BLS 7613		RRMS CRT 6869		RRMS KC 6534		RRMS KVH 6642		RRMS LME 7977		RRMS MLL 9870		MS03-2 CSF		ON34 rAb		MS A53		IC B7 CSF		RRMS 4747		RMMS 6193669		IC03-3 CSF		IC09-1 CSF		RMMS 7924512		MS02-17 CSF		MS03-2 CSF		MS07-4 CSF		MS08-1 CSF		RRMS 8244		RRMS 1135078		BH 3696
	4.21968		0.392912		0.10201		-0.00925317		0.02383		0.0161721		0.0286978		0.0106322		-0.00252468		0.17127		1.81785		0.0633388		-0.0837667		0.20011		0.0811137		0.034991		-0.0301443		1.29123		0.00923103		0.0145667		0.355693		0.105297		0.0208426		0.00190752		0.106953
	6.21654		0.387996		0.0386917		-0.00579854		0.0469005		0.0636877		-0.0527028		0.0121293		-1.11447e-05		-0.0356828		1.51767		0.0560801		0.0263922		0.159897		-0.109864		-0.0366893		0.0181234		1.20346		0.0116036		0.021103		0.129146		0.109657		-0.00367036		-0.00656135		0.0247166
	5.31607		0.848876		0.0346946		0.0053836		0.0487379		0.0489865		0.0318761		0.0148006		0.0117377		-0.0348316		1.17107		0.0921972		0.0232188		0.0706733		-0.692577		0.0472458		0.0784469		1.40124		0.0104401		0.0169799		0.430066		0.129098		0.00817809		-0.00539919		0.288799
	3.64631		0.401514		0.0292277		0.00198454		0.0329456		0.184101		0.0359072		0.0048456		-0.0070272		0.318095		1.17712		0.0344013		0.0261951		-0.192723		-0.144786		-0.0357452		-0.0297241		0.891242		0.0414074		0.0121076		0.180913		0.143522		0.0202436		-0.00603225		0.136367
	6.76919		0.771015		0.000543127		0.00896627		0.0481386		0.0083935		0.0364337		0.00662264		-0.0201748		0.485084		1.13676		0.0135441		0.00741079		-0.100679		-0.145875		0.0499907		0.0278999		0.974549		0.00529158		0.070114		0.315191		0.0520674		0.0344701		0.00855362		0.220518
	5.01721		0.356315		0.0457885		0.0149369		-0.0347833		-0.0420409		-0.00781184		0.0312526		0.0192692		0.325377		1.79567		0.0125455		0.00655298		-0.0667105		-0.0903131		0.0169412		0.0210052		0.804999		0.00566325		0.0269742		0.214499		0.230258		0.0262622		-0.00952655		0.0860046
	3.19179		0.584869		0.0136363		0.0320011		-0.0679893		-0.0678261		0.0214827		0.00734556		0.000774372		0.148751		3.8058		0.0885927		0.0256829		-0.146925		0.735389		0.0127891		-0.0369931		1.35953		0.00438091				0.402455		0.296675		-0.00638917		-0.00351523		0.139939
	2.63145		0.322819		0.0505778		0.0275546		-0.00228127		-0.154109		-0.0633261		0.00213993		0.0362484		0.0802676		1.45399		0.0372317		0.0045266		-0.0109081		0.102566				0.0238549		1.52826		0.00629151				0.2108		0.123738		0.0142767		0.00877207		0.143328
	1.69225		0.408114		0.0393962		0.0130744		0.010717		-0.0103967		-0.0140956		0.00957054		0.0541522		0.107409		1.7314		0.0484799						-0.192121				0.0269301		1.67232		0.00692135				0.24713		0.154987				0.0117526
	2.24456		0.129021				0.0021872		-0.0142607		0.0251094		0.0194977		0.00415343		0.00420734		0.191203		0.946674		0.117898						0.47742				-0.00925255		1.23631		0.00880738				0.197878		0.123063				0.00833174
	2.52116		0.435697				-0.00566699		-0.0233534		0.00720769		0.04372		0.00821786		0.0385441		0.088748		1.93789		0.0431991						0.0354085				0.0440707				0.0103902				0.170171		0.0623782				0.0168856
	4.79747		0.102797				-0.00440723		0.00623651				0.0262531		0.0207799		0.0032644		0.088748		2.65363		0.104954						1.85015				0.0247367				0.010948				0.115503		0.0831712				0.00981905
	3.54926		0.400876				0.0726456						0.0582222		0.0132347		-0.00688137		0.135244		1.32425		0.0465218						0.692369				0.0132461								0.217945		0.111863				0.0411211
	2.1467		0.552707				0.0368211						0.0126272		0.0112096		0.0101214		0.121047		2.1847		0.127226						0.867734												0.244761		0.0628663				0.00585452
	1.95632		0.650219				0.0136021												0.215171		2.50502		0.10875						0.51743												0.124551		0.0998785
	3.12026		0.275823																0.150449		1.47517		0.147127						0.779583												0.0749951		0.0369132
	2.49772		0.534813																0.0260128		1.78967		0.0713804						0.111671												0.0681623		0.136653
	3.53583		0.601405																0.17996										0.247891												0.217639		0.168156
	2.50639		0.530542																0.109337										1.05329														0.123902
	4.4265		0.621687																0.15114										0.0996216
	2.7899		0.510417																										0.313805
	2.11612		0.0915175
	2.01352		0.149854
	2.28595		0.43747
	1.98949
	2.95457
	1.75663
	1.09003
	1.69133		ON05-6 CSF		RMMS 1847519		RMMS 488 4364		RMMS 7941081		RMMS 9080911		RMMS 1112217		RMMS 299 6403		RMMS 567061				Experiment XVI 3.01.2023										Section 9C. Sera and CSF IgG Comparisons - 3.01.2023
	1.31773																				ON34 rAb		IC09-4 CSF		ON06-2 CSF		ON11-1 CSF		TUM10-450 CSF
	2.1025		0.0751195		0.012488		0.0129884		-0.0234155		-0.00618219		0.0388491		0.0307029		0.0824576														MS03-9 CSF	MS03-9 plasma		ON07-7 Blood IgG	ON07-7 CSF IgG		ELA 5400 CSF	ELA 5400 plasma		AG-399 CSF	AG-399 plasma		ON34 rAb
	2.05032		0.205165		0.0294265		0.0284361		-0.0384021		-0.011793		0.0123415		0.0322233		0.0779423				3.4221		0.00704905		0.00122274		0.00359645		0.0036387
	2.83493		-0.0317317		0.0189249		-0.0530386		-0.0244984		-0.0240576		0.0963812		0.00176983		0.0403153				0.969839		0.00255711		0.00276548		0.00434184		0.00674372		0.776001	0.0377787		0.00378464	0.11338		0.142187	0.0191052		0.20839	0.0271243		3.4221
	2.61747		-0.127099		0.0252605		-0.0218783		0.0232034		0.0525639		-0.0133163		-0.00822094		0.0769486				4.75799		0.00730612		0.00245572		0.00315069		0.00883849		0.936716	0.00859111		0.0320972	0.414252		0.113959	0.027547		0.326218	0.0169157		0.969839
	1.41785		0.108596		-0.0333567		0.0143737		-0.0220245		0.0407813		0.0376397		0.00797446		-0.0243871				4.7399		-0.00174388		0.00805731		0.00815271		0.00557914		1.09121	0.0108635		0.0471143	0.251177		0.743607	0.0256142		0.23748	0.0825773		4.75799
	1.18784		-0.00869708		-0.0159805		0.000869282		-0.0222091		0.017903		0.151128		0.00402227		0.111682				0.883578		0.00675188		0.00329603		0.00295051		0.00748241		0.77619	0.0561654		0.0329894	0.297207		0.144112	0.00334797		0.165756	0.0295885		4.7399
	1.18956		0.0397028		0.0054665		0.0183139		0.00193648		0.0115359		0.04237		0.0457567		0.0639263				0.809559		0.0243378		0.00242076		0.00617647		0.00467198		1.09998	0.0280117		0.0180796	0.335283		0.144112	0.00383222		0.173104	0.00396045		0.883578
	1.50537		0.0372936		0.0116498		0.011804		0.00225427				0.054352		0.201598		0.00105143				3.75782		0.0227054		0.0020762		0.00352367		0.00421116		1.26798	0.00181301		0.0326675	0.314444		1.85429	0.00459885		0.170538	0.00305988		0.809559
	1.46149				0.041757		0.00592139		0.0121005				-0.0027399		0.0146804		-0.0350632				4.41593		-0.00139288		0.00184338		0.0017571		0.00200246		1.09719	0.00327427		0.056448	0.258083		0.418271	0.00671724		0.0638047	0.00458843		3.75782
	1.79693				0.0339491		0.00327785		-0.000379959				0.046334		-0.000681557		0.088875				1.80245		0.0346808		0.00111045		0.00220504		0.00336891		1.02752	0.0186185		0.0347635	0.276832		0.497553	0.00278691		0.217334	0.00455103		4.41593
	1.49613				0.0497405		0.00295593		-0.0091435						0.0063356		0.165182				1.06877		0.0229993		0.00276776		0.00414294		0.001952		1.02765	0.0323821		0.0313382	0.250448		1.19584	0.0333732		0.267323	0.0634171		1.80245
	1.44396				0.0130679		0.0118124								0.0027942		0.0678775				0.924655		0.0145973		0.002814		0.00407322		0.00323802		1.07563	0.00421675		0.0349401	0.325313		0.735531	0.0220486		0.222635	0.0387493		1.06877
	1.91912				0.00837276		0.00483519								0.0513703		0.0433769				2.19501		0.0132642		0.00174767		0.0014685		0.00206073		1.17572	0.0136853		0.0218819	0.381117		0.135779	0.0314465		0.362749	0.0170463		0.924655
	0.939128				-0.00785922		0.00312856								-0.0214863		0.0288624				2.18904		0.0436755		0.0114023		0.0011194		8.05721e-05		1.34729	0.0169308		0.0865985	0.308912		1.13449	0.0320213		0.124249	0.0597121		2.19501
	2.08616				0.0137791										0.0263457		0.0563605				1.7538		0.0136437		0.00563224		0.0020176		0.00211463		1.39999	0.023997		0.0522443	0.29029		1.00561	0.00384882		0.544033	0.0674096		2.18904
	2.41508																				1.82178		0.0161336		0.00531278		0.00347687		0.00216195		1.16777	0.036818		0.0201818	0.201394		0.588535	0.0420855		0.0756206	0.0108951		1.7538
	2.6508																				4.23489		-0.0361789		0.00366165				0.0046458		1.20768	0.0176222		0.015187	0.273234		1.04074	0.0176764		0.481376	0.0378322		1.82178
	1.1327																				2.81644		-0.00526152						0.00285121		0.81881	0.0309193		0.0102976	0.179247		0.154827	0.0159147		0.360735	0.0197337		4.23489
	2.68455																				0.393023		0.033547						0.00445868		1.09361	0.00205166		0.0567611	0.133076		0.272881	0.0326374		0.306235	0.0499925		2.81644
	2.37761																				1.55799		-0.00776113						0.00629094		2.02665	0.012313		0.00948063	0.144298		0.849487	0.0235285		0.20768	0.0108232		0.393023
	1.79034																				4.01471		0.0111005						0.00347805		1.16222	0.0074587		0.0167051	0.453473		1.06109	0.00674295		0.0929625	0.0304431		1.55799
	3.12668																				2.32806								0.00442648		1.77139	0.00470819		0.0822344	0.144811		0.175852	0.0754684		0.260376			4.01471
	2.72985																				0.589315								0.0040141		0.99486	0.0165984		0.0720225	0.211572		0.904352	0.00470051		0.347186			2.32806
	1.46224																				1.19609										0.825298	0.00927357		0.046263	0.387134		1.21868	0.0207163		0.248371			0.589315
	2.21994																				0.585176										0.860627	0.0167186		0.0551319	0.209484		0.0967863						1.19609
	2.55721																				2.76788										1.34196	0.0179062		0.0530424	0.114634		0.636025						0.585176
																					2.34951										1.22547	0.0203727		0.0706525	0.228548								2.76788
																					2.17864										0.497409	0.0198657		0.0325277	0.100154								2.34951
																					2.54853										1.11895	0.0158507		0.0482211	0.289626								2.17864
																					1.52406											0.0179557		0.0154636	0.303755								2.54853
																					2.56712													0.0711903	0.478645								1.52406
																					2.48519													0.0256841	0.257267								2.56712
																					1.00147													0.0606415	0.31264								2.48519
																					0.403175													0.00121273	0.606623								1.00147
																					1.32784													0.00122291	0.470079								0.403175
																					0.638665													0.0039889	0.418195								1.32784
																					2.12576													0.0156501	0.416123								0.638665
																					2.08738													0.00603217	0.264046								2.12576
																																		0.0167037	0.432757								2.08738
																																		0.0349039	0.299857
																																			0.165034
																																			0.799619
																																			0.509509
																																			0.347976
																																			0.39815
	Experiment XVIi 3.05.2023																																		0.589291
																																			0.568196
	ON34		RRMS MD0839		RMMS NRR-8318		RRMS 1324		RMMS 2105		RMMS5129		RRMS 6878		RMMS BH3696		RMMS JP-2393		RMMS 4747		RMMS 5806		RMMS 9475		RMMS 2996403										0.728252
																																			0.393156
	2.46358		0.0417781		0.00674469		0.00418679		-0.00537797		0.0380706		0.00704254		0.0263197		0.0324361		0.00588364		-0.00757941		0.00500896		0.00239207										0.560148
	1.98158		0.0731338		0.00960422		0.0166575		0.00235524		-0.00631737		0.0233233		-0.003939		0.0127536		0.0308856		-0.0102869		-0.00728909		0.00406826										0.33764
	2.16204		0.028857		0.00461716		0.003837		-0.000449981		-0.0115895		-0.00560658		0.00777537		0.0276996		0.0161595		0.0208411		0.0139465		0.00242201
	1.66654		0.106617		0.00882546				0.00516606		0.00251919		0.0263173		-0.000739069		0.0144354		0.00964511		0.00774041		0.00689179		-0.000770623
	1.50553		0.040762		0.00581686		0.0103259		0.0264926		-0.0150929		0.0211295		0.0351986		0.0400687		0.00751491		0.0029682		-0.00219706		-0.000944764
	2.5879		0.00959081		0.0146506		0.000781917		-0.00172693		-0.0162296		0.0140055		0.00939303		0.0328032				0.0109858		0.00328981		-0.000935673
	5.30227		0.393044		0.00484123		-0.0121926		-0.0218528		-0.0382185		-0.0080424		0.0135491		0.0394734		0.0152265		0.0301817		0.00248459		0.00143042
	2.0473		0.072038		0.00795206		0.014828		0.00403527		-0.00337809		0.0360983		0.00405767		0.02666		-0.00529342		0.0406855		0.0049661		0.00539867
	2.40105		0.0173903		0.00936168		0.00607661		0.00737783		-0.0088207		0.0219724		0.00320217		0.013989		0.0114317		-0.0379215		0.00185159		0.00675931
	1.48598		0.0206661		0.000753511		-0.00749529		0.00369321		-0.00656186		0.0110366		0.0116348		0.0276048				0.00640165		0.00321701		0.00220219
	2.7301		0.065959		-0.002387		0.00411176		0.0155673				0.0147277		0.0106452		0.0221283
	3.7359		0.0424516		0.00643459				0.00320726								0.0263684
	3.51721		0.076024
	2.11066
	3.05699
	2.58364
	Experiment XVIII 3.13.2023
	ON34 rAb		K42 CSF		H44 CSF		L78 CSF
	1.55655		0.369043		2.80401		0.332081
	1.97203		0.294169		0.726876		0.615334
	1.86224		0.252894		0.541924		1.24529
	3.08048		0.226538		2.34368		0.87657
	1.69457		0.250359		1.3024		0.785958
	2.26739		0.07073		1.11623		0.870491
	1.37188		0.0818317		1.29972		0.439249
	2.70969		0.130161		0.386256		0.3003
	1.42657		0.0867775		0.498241		0.263253
	2.70969		0.421216		1.22437		1.04747
	2.27848		0.0858634				1.96026
	0.92814		0.174717				0.627665
	0.957654		0.179325				0.63829
	1.12836		0.379256				0.167548
	1.26191		0.872026				0.726412
	0.894875		0.355793
	1.75628		0.264419

## Sheet: Figure 9 processed data
											Finalized Figure 9B Data Points
		CSF Samples								CSF IgG Samples
	SAMPLE	Mean G/R		Correction Factor	normalized				SAMPLE	Mean G/R		Correction Factor	normalized				IC CSF IgG Corrected Means						MS CSF IgG Corrected Means
																		# 1	#2	Final			pos		neg
	ON34 rAb	2.92325		1													IC04-5	0.035689	0.0204298	0.0280594		MS93-1	0.955214
																	IC05-1	-0.00992115		-0.00992115		MS93-2	0.374039
	CSF								CSF IgG								IC05-2	0.00620281		0.00620281		MS95-2			0.0408058
	MS09-1	0.555621		1	0.555621				MS93-1	0.682687		1	0.682687				IC06-2	0.0143217		0.0143217		MS95-3	0.112409
	MS01-5	0.0908695		1	0.0908695				IC04-5	0.035689		1	0.035689				IC06-5	0.0404709		0.0404709		MS95-1			0.0200655
	MS05-3	0.101859		1	0.101859				IC05-1	-0.00992115		1	-0.00992115				IC95-1	-3.1548e-05		-3.1548e-05		ON07-7	0.713997
	MS93-1	0.682687		1	0.682687				IC05-2	0.00620281		1	0.00620281				IC07-2	0.0146526		0.0146526		MS02-11			0.0122401
									IC06-2	0.0143217		1	0.0143217				IC94-1	0.0150595		0.0150595		MS05-7			-0.000673893
									IC06-5	0.0404709		1	0.0404709				IC94-2	0.0164539		0.0164539		MS05-8			-6.67224e-05
									IC95-1	-3.1548e-05		1	-3.1548e-05				IC93-1	0.012119		0.012119		MS06-6			0.03847
									IC07-2	0.0146526		1	0.0146526				IC93-3	0.0421054		0.0421054		MS05-3/MS07-8	0.271001
									IC94-1	0.0150595		1	0.0150595				IC93-4	0.00930464		0.00930464		MS93-3	0.194753
									IC94-2	0.0164539		1	0.0164539				IC06-1	0.0075587		0.0075587		MS07-10			0.00653485
																						MS08-3			0.00641693
	ON34 rAb	2.88561		1.01304																0.0151043		RRMS03-1	0.229618
																	n = 13		SD	0.0146546		MS04-2	0.585581
									MS93-1	1.21194		1.01304	1.22774						Cutoff	0.0590681		CIS95-3	0.306907
									MS93-2	0.369223		1.01304	0.374039
									MS95-2	0.0402804		1.01304	0.0408058									n = 17	n = 9	0.529
									IC93-1	0.011963		1.01304	0.012119
									IC93-2	-0.00366143		1.01304	-0.00370918
																	IC CSF							RMMS CONTROL Headache/Migraine/non inflammatory COHORT CSF
																							Patient ID	1	2	ave	SD
	ON34 rAb	3.03015		0.964721													ON08-8	0.00377803					IC93-2	-0.00370918		-0.00370918
	CSF																ON09-9	0.026168					6571			0.0234975
	MS03-1	0.229325		0.964721	0.221235				MS95-3	0.11652		0.964721	0.112409				ON10-1	0.0160654					1327			0.0112276
	MS03-7	0.191146		0.964721	0.184403				MS95-1	0.0207993		0.964721	0.0200655				IC03-4 CSF	0.0155783					609			-0.00145637
	MS04-4	0.092191		0.964721	0.0889386				RRMS 03-1	0.238015		0.964721	0.229618				IC04-3 CSF	0.0138112					5243			0.00753239
	MS02-14	0.0311604		0.964721	0.0300611				IC93-3	0.0436452		0.964721	0.0421054				IC02-3 CSF	0.0346413					7500			0.0129474
	MS02-19	1.40849		0.964721	1.3588				IC93-4	0.00964491		0.964721	0.00930464				IC02-2 CSF	0.0569831					2425			0.0131277
	ON02-6	0.0801709		0.964721	0.0773425				IC06-1	-0.0103888		0.964721	-0.0100223				IC02-4 CSF	0.0319615					8244	0.0376179	0.0233197	0.0304688
	ON08-8	0.00391619		0.964721	0.00377803												IC00-1 CSF	0.0197448					2111			0.00621452
	ON09-9	0.0271249		0.964721	0.026168												VZV04-4 CSF	-0.000520816					7458			-0.00230198
	ON10-1	0.0166529		0.964721	0.0160654												IC02-1 CSF	0.0417287					5654			0.00950853
																	IC07-4 CSF	0.0104292					5397			0.0199303
																	IC00-3 CSF	-0.00370176					4517			0.00642856
									SAMPLE	Mean G/R	Correction Factor	normalized					NMO16-15 CSF	0.0164837					1842			0.00703244
																	IC06-4 CSF	0.00994416					5339			0.00327769
																	IC B7 CSF	0.00739376					6889			0.0037886
	ON34 rAb	2.33531		1.25176													IC09-1 CSF	0.0216363					CRD-9545			0.0017325
																	IC09-4 CSF	0.0155456					LB-4641			-0.00340116
	MS02-19	1.06406		1.25176	1.33194				ON07-7	0.570395	1.25176	0.713997					ON11-1 CSF	0.00486913					NR-8318	0.0610433	0.00728037	0.0341618
	IC02-6	0.116764		1.25176	0.146161				MS02-11	0.00977834	1.25176	0.0122401					TUM10-450 CSF	0.00562149					LE-7977			0.0128141
									MS05-7	-0.000538358	1.25176	-0.000673893				RMMS	6124	0.0121985					KH-9431			0.00324598
									MS05-8	-5.3303e-05	1.25176	-6.67224e-05				RMMS	5806	0.0066942					IC03-3 CSF			0.0208897
									MS06-6	0.0307328	1.25176	0.03847				RMMS	3234	0.0282547					EH-9984			0.00610882
									MS07-8	0.216497	1.25176	0.271001				RMMS	1556	0.026401					CT-6869			0.0071292
									MS93-3	0.155584	1.25176	0.194753				RMMS	6878	0.0210077					MD-2491			0.0081587
																RMMS	7716	0.00547882					DC-4061			0.0102713
	ON34 rAb	4.06711		0.718752					MS07-10	0.00909194	0.718752	0.00653485				RMMS	8124	0.00521601					ML-9870			0.0115702
									MS08-3	0.00892788	0.718752	0.00641693				RMMS	2105	0.00364815					KVH-6642			0.0144347
																RMMS	TS-1614	0.0223638					DB-0571			0.0245607
																n = 29	Ave	0.0165319					NY-9103			0.0176736
	ON34 rAb	1.87658		1.55775													SD	0.0134677					KC-6534			0.00823939
																	Cutoff	0.0569351					MG-1481			0.0192481
	MS04-2	0.365478		1.55775	0.569324				MS04-2	0.375914	1.55775	0.585581											1847519			0.0157514
	MS07-10	0.00771523		1.55775	0.0120184				CIS95-3	0.197019	1.55775	0.306907											9418765			0.0162466
	MS06-6	-0.00117168		1.55775	-0.00182518				IC06-1	0.0251397	1.55775	0.0391613											1656772			0.016545
	MS08-3	0.0161382		1.55775	0.0251393																		2996403	0.0301168	0.00249165	0.0163042
	MS04-3	0.10459		1.55775	0.162924																		1112217	0.0529662		0.0529662
	IC03-4 CSF	0.0100005		1.55775	0.0155783																		4884364			0.00357638
	IC04-3 CSF	0.00886609		1.55775	0.0138112											MS CSF Cohort							1135078			0.00956279
	IC04-4 CSF	0.0235903		1.55775	0.0367478												pos	neg								0.0126056	0.0108116
																MS01-5	0.0908695
																MS03-1	0.221235						n = 39
	ON34 rAb	0.78767		3.71126												MS03-7	0.184403
																MS04-4	0.0889386
	MS05-10	0.0708127		3.71126	0.262804											MS02-14		0.0300611
	MS05-7	0.0108445		3.71126	0.0402466											MS02-19	1.34537
	MS05-8	0.00659446		3.71126	0.0244737											ON02-6	0.111752
	MS02-22	0.0138122		3.71126	0.0512606											MS03-4/ MS04-3	0.259208
	MS03-8	0.204688		3.71126	0.759651											MS05-10	0.262804
	MS03-9	0.793277		3.71126	2.94405											MS02-22		0.0512606
	IC02-3 CSF	0.00933411		3.71126	0.0346413											MS03-8	0.759651
	IC02-2 CSF	0.0153541		3.71126	0.0569831											MS03-9	2.94405
	IC02-4 CSF	0.00861204		3.71126	0.0319615											MS06-3/ ON06-2		0.0216261
	IC05-1 CSF	0.000405799		3.71126	0.00150602											MS06-2		0.00670496
																MS00-8 CSF	0.175189
																MS02-6 CSF	0.249422
																MS02-10 CSF	0.12923
	SAMPLE	Mean G/R		Correction Factor	normalized				SAMPLE	Mean G/R		Correction Factor	normalized			MS A32 CSF	0.0872612
																MS A81 CSF		-0.00487493
	ON34 rAb	1.49847		1.95082	2.92325											MS12-2 CSF		0.0533819
																MS A78 CSF		0.0263002
	MS06-3 CSF	0.0332196		1.95082	0.0648055											A48 CSF	0.500089
	MS06-2 CSF	0.00343699		1.95082	0.00670496											A53 CSF	0.0808142
	IC00-1 CSF	0.0101213		1.95082	0.0197448											MS03-2 CSF	0.108417
	VZV04-4 CSF	-0.000266972		1.95082	-0.000520816											ON06-5 CSF		0.0426318
	IC02-1 CSF	0.033942		1.95082	0.0662149											MS02-17 CSF		0.0178825
	IC07-4 CSF	0.00534605		1.95082	0.0104292											MS08-1 CSF	0.202383
	IC00-3 CSF	-0.00189754		1.95082	-0.00370176											H44 CSF	2.03791
	IC06-1 CSF	-0.00948489		1.95082	-0.0185034											L78 CSF	1.20908
	NMO16-15 CSF	0.00844961		1.95082	0.0164837											K42 CSF	0.440112
															RMMS	5344	0.2174
															RMMS	SL-5530		0.00951408
															RMMS	6379	0.228465
	ON34 rAb	3.99871		0.731048											RMMS	5129		0.0166635
															RMMS	1904	0.0665496
	MS00-8 CSF	0.356107		0.731048	0.260331										RMMS	3792	0.147537
	MS06-3 CSF	-0.00691476		0.731048	-0.00505502										RMMS	9745		0.0132603
	MS02-6 CSF	0.213972		0.731048	0.156424										RMMS	951	0.188717
	MS02-10 CSF	0.292278		0.731048	0.213669										RMMS	7879		0.0192392
	IC06-1 CSF	-0.00297949		0.731048	-0.00217815										RMMS	8436	0.190231
	IC02-1 CSF	0.023586		0.731048	0.0172425										RMMS	4747		0.00940991
	IC06-4 CSF	0.0136026		0.731048	0.00994416										RMMS	4880		0.00737231
															RMMS	4569	0.136393
	RMSS 6379 CSF	0.312517		0.731048	0.228465										RMMS	1324		0.0140032
	RMSS 5344 CSF	0.297382		0.731048	0.2174										RMMS	6968	0.117098
	RMSS SL CSF	0.0130143		0.731048	0.00951408										RMMS	3633	0.283354
	RMSS 5243 CSF	0.0103036		0.731048	0.00753239										RMMS	JP-2393		0.0425873
	RMSS 1327 CSF	0.0153582		0.731048	0.0112276										RMMS	AG-9399	0.902726
	RMSS 2056124 CSF	0.0166864		0.731048	0.0121985										RMMS	BH-3696		0.0193657
	RMSS 6571 CSF	0.0321423		0.731048	0.0234975										RMMS	EE-7431		0.00159929
	RMSS 5806 CSF	0.00840614		0.731048	0.00614529										RMMS	AH-2812		0.011643
															RMMS	CP-5966	0.200871
															RMMS	AS-4462		0.018384
	ON34 rAb	1.18006		2.47719											RMMS	ELA-5400	1.07467
															RMMS	BS-7613		0.0136322
	RRMS 0951 CSF	0.188717		2.47719	0.467489										RMMS	MD-0839	0.0860169
	RRMS 1324 CSF	0.00942764		2.47719	0.0233541										RMMS	7947081		-0.0104523
	RRMS 1556 CSF	0.0227193		2.47719	0.0562801										RMMS	7924512	2.0194
	RRMS 1904 CSF	0.0211023		2.47719	0.0522746										RMMS	3620394		4.81605e-05
	RRMS 2105 CSF	0.00594248		2.47719	0.0147207										RMMS	5675061	0.0644279
	RRMS 2111 CSF	0.00250869		2.47719	0.00621452										RMMS	6193669	0.512571
	RRMS 2425 CSF	0.00529944		2.47719	0.0131277										RMMS	9050911		0.0131872
	RRMS 3234 CSF	0.0114059		2.47719	0.0282547
	RRMS 3633 CSF	0.018135		2.47719	0.0449238											n = 62	37	0.596774
	RMMS 3792 CSF	0.0682017		2.47719	0.168949
	RMMS 4517 CSF	0.0025951		2.47719	0.00642856
	RMMS 4747 CSF	0.0133671		2.47719	0.0331128
	RMMS 5129 CSF	0.0218653		2.47719	0.0541645
	RMMS 6878 CSF	0.0102341		2.47719	0.0253519
	RMMS 6968 CSF	0.0472705		2.47719	0.117098
	RMMS 7458 CSF	-0.000929268		2.47719	-0.00230198
	RMMS 7500 CSF	0.00522662		2.47719	0.0129474
	RMMS 7879 CSF	0.00776654		2.47719	0.0192392
	RMMS 8124 CSF	0.00210561		2.47719	0.00521601
	RMMS 8436 CSF	0.076793		2.47719	0.190231
	RMMS 9475 CSF	0.00923657		2.47719	0.0228808
	ON34 rAb	2.35958		1.23888
	MS A32 CSF	0.0704353		1.23888	0.0872612				IC04-5 CSF IgG	0.0164905		1.23888	0.0204298
	MS A81 CSF	-0.00393493		1.23888	-0.00487493
	MS00-8 CSF	0.0726836		1.23888	0.0900466
	MS02-6 CSF	0.276394		1.23888	0.34242
	MS02-10 CSF	0.0361541		1.23888	0.0447908
	MS12-2 CSF	0.0430887		1.23888	0.0533819
	MS A78 CSF	0.0212289		1.23888	0.0263002
	IC05-1 CSF	0.00924124		1.23888	0.0114488
	RMMS 6968 CSF	0.0416241		1.23888	0.0515675
	RMMS 0609 CSF	-0.00117555		1.23888	-0.00145637
	RMMS 1556 CSF	0.0213103		1.23888	0.026401
	RMMS 1904 CSF	0.0652399		1.23888	0.0808247
	RMMS 5344 CSF	0.0378115		1.23888	0.046844
	RMMS 5806 CSF	0.0189081		1.23888	0.0234249
	RMMS 6379 CSF	0.129099		1.23888	0.159939
	RMMS 6571 CSF	0.00188472		1.23888	0.00233496
	RMMS 3792 CSF	0.0253798		1.23888	0.0314426
	RMMS 8244 CSF	0.0303643		1.23888	0.0376179
2.07.2023	ON34 rAb	3.53746		0.826369
	RMMS AFS 4462	0.0222468		0.826369	0.018384
	RMMS 1842	0.00851004		0.826369	0.00703244
	RMMS 4569	0.165051		0.826369	0.136393
	RMMS 4880	0.00892133		0.826369	0.00737231
	RMMS 5339	0.00396638		0.826369	0.00327769
	RMMS 5397	0.024118		0.826369	0.0199303
	RMMS AG-9399	1.0924		0.826369	0.902726
	RMMS 7716	0.00662999		0.826369	0.00547882
	RMMS AL-6889	0.00458464		0.826369	0.0037886
	RMMS ANH-2812	0.0140893		0.826369	0.011643
	RMMS BH-3696	0.0322941		0.826369	0.0266869
	RMMS EE-7431	0.00193532		0.826369	0.00159929
	RRMS ELA-5400	1.30047		0.826369	1.07467
	RRMS JP-2393	0.066968		0.826369	0.0553403
	RMMS KH-9431	0.003928		0.826369	0.00324598
	RMMS CRD-9545	0.00209652		0.826369	0.0017325
	RMMS LSB-4641	-0.00411579		0.826369	-0.00340116
	RMMS NRR-8318	0.0738693		0.826369	0.0610433
2.15.2023
	ON34 rAb	1.67288		1.74743
	RMMS3633	0.2986		1.74743	0.521783
	RMMS5654	0.00544142		1.74743	0.00950853
	RMMS 3620394	2.75607e-05		1.74743	4.81605e-05
	RMMS 9418765	0.00929741		1.74743	0.0162466
	RRMS BH3696	0.00468922		1.74743	0.00819411
	RMMS BLS 7613	0.00780128		1.74743	0.0136322
	RMMS CAP 5966	0.114952		1.74743	0.200871
	RMMS DBB 0571	0.0140553		1.74743	0.0245607
	RMMS DRC 4061	0.00587792		1.74743	0.0102713
	RMMS EAH9984	0.00349588		1.74743	0.00610882
	RMMS 1656772	0.00946818		1.74743	0.016545
	RMMS MJG 1481	0.0110151		1.74743	0.0192481
	RMMS MLD 2491	0.00466896		1.74743	0.0081587
	RMMS NNY 9103	0.010114		1.74743	0.0176736
	RMMS THS 1614	0.0127981		1.74743	0.0223638
2.17.2023	ON34 rAb	2.55721		1.14314
	A48 CSF	0.43747		1.14314	0.500089
	A53 CSF	0.0393962		1.14314	0.0450354
	MS03-2 CSF	0.15114		1.14314	0.172774
	ON06-5 CSF	0.0372936		1.14314	0.0426318
	RMMS BLS 7613	0.0136021		1.14314	0.0155491
	RMMS CRT 6869	0.00623651		1.14314	0.0071292
	RMMS KC 6534	0.00720769		1.14314	0.00823939
	RMMS KVH 6642	0.0126272		1.14314	0.0144347
	RMMS LME 7977	0.0112096		1.14314	0.0128141
	RMMS MLL 9870	0.0101214		1.14314	0.0115702
	RMMS 1847519	0.0137791		1.14314	0.0157514
	RMMS 488 4364	0.00312856		1.14314	0.00357638
	RMMS 7941081	-0.0091435		1.14314	-0.0104523
	RMMS 9050911	0.0115359		1.14314	0.0131872
	RMMS 1112217	0.046334		1.14314	0.0529662
	RMMS 299 6403	0.0263457		1.14314	0.0301168
	RMMS 567506`	0.0563605		1.14314	0.0644279
	SAMPLE	Mean G/R		Correction Factor	normalized
2.24.2023	ON34 rAb	1.78967		1.6334
	MS A53	0.0713804		1.6334	0.116593
	MS02-17 CSF	0.010948		1.6334	0.0178825
	MS03-2 CSF	0.0269742		1.6334	0.0440598
	MS07-4 CSF	0.217639		1.6334	0.355492
	MS08-1 CSF	0.123902		1.6334	0.202383
	IC B7 CSF	0.0045266		1.6334	0.00739376
	IC03-3 CSF	0.0127891		1.6334	0.0208897
	IC09-1 CSF	0.0132461		1.6334	0.0216363
	RRMS 4747	-0.0109081		1.6334	-0.0178174
	RMMS 6193669	0.313805		1.6334	0.512571
	RMMS 7924512	1.23631		1.6334	2.0194
	RRMS 8244	0.0142767		1.6334	0.0233197
	RRMS 1135078	0.00585452		1.6334	0.00956279
3.01.2023	ON34 rAb	2.08738		1.40044
	ON06-2 CSF	0.00366165		1.40044	0.00512791
	IC09-4 CSF	0.0111005		1.40044	0.0155456
	ON11-1 CSF	0.00347687		1.40044	0.00486913
	TUM10-450 CSF	0.0040141		1.40044	0.00562149
3.05.2023	ON34	2.58364		1.13144	2.92325
	RRMS MD0839	0.076024		1.13144	0.0860169
	RMMS NRR-8318	0.00643459		1.13144	0.00728037
	RRMS 1324	0.00411176		1.13144	0.00465223
	RMMS 2105	0.00320726		1.13144	0.00362883
	RMMS 5129	-0.00656186		1.13144	-0.00742437
	RRMS 2996403	0.00220219		1.13144	0.00249165
	RMMS BH3696	0.00220219		1.13144	0.00249165
	RMMS JP-2393	0.0263684		1.13144	0.0298343
	RMMS 4747	0.0114317		1.13144	0.0129343
	RMMS 5806	0.00640165		1.13144	0.00724311
	RMMS 6878	0.0147277		1.13144	0.0166635
	RMMS 9475	0.00321701		1.13144	0.00363987
	ON34 rAb	1.75628	2.92325	1.66445
	H44 CSF	1.22437		1.66445	2.03791
	L78 CSF	0.726412		1.66445	1.20908
	K42 CSF	0.264419		1.66445	0.440112
	Figure 9C - Data Files
	MS03-9 CSF	Correction Factor	Normalized Ratio	MS03-9 plasma	Correction Factor	Normalized Ratio				ON07-7 CSF IgG	Correction Factor	Normalized Ratio	ON07-7 Sera IgG	Correction Factor	Normalized Ratio			ELA5400	Correction Factor	Normalized Ratio	ELA 5400	Correction Factor	Normalized Ratio				ELA5400	Correction Factor	Normalized Ratio	ELA 5400	Correction Factor	Normalized Ratio
	0.776001	1.40044	1.08674	0.0377787	1.40044	0.0529067				0.11338	1.40044	0.158781	0.00378464	1.40044	0.00530014			ELA 5400 CSF				ELA 5400 plasma					AG-399 CSF				AG-399 plasma
	0.936716	1.40044	1.31181	0.00859111	1.40044	0.0120313				0.414252	1.40044	0.580134	0.0320972	1.40044	0.0449501
	1.09121	1.40044	1.52816	0.0108635	1.40044	0.0152136				0.251177	1.40044	0.351758	0.0471143	1.40044	0.0659806			0.174145	1.40044	0.243879		0.0191052	1.40044	0.0267557			0.20839	1.40044	0.291837		0.0271243	1.40044	0.0379858
	0.77619	1.40044	1.087	0.0561654	1.40044	0.078656				0.297207	1.40044	0.41622	0.0329894	1.40044	0.0461995			0.749206	1.40044	1.04922		0.027547	1.40044	0.0385778			0.326218	1.40044	0.456847		0.0169157	1.40044	0.0236893
	1.09998	1.40044	1.54045	0.0280117	1.40044	0.0392286				0.335283	1.40044	0.469542	0.0180796	1.40044	0.0253193			0.151901	1.40044	0.212728		0.0256142	1.40044	0.035871			0.23748	1.40044	0.332576		0.0825773	1.40044	0.115644
	1.26798	1.40044	1.77572	0.00181301	1.40044	0.002539				0.314444	1.40044	0.440358	0.0326675	1.40044	0.0457488			0.253479	1.40044	0.354981		0.00334797	1.40044	0.00468863			0.165756	1.40044	0.23213		0.0295885	1.40044	0.0414368
	1.09719	1.40044	1.53654	0.00327427	1.40044	0.00458541				0.258083	1.40044	0.361429	0.056448	1.40044	0.0790518			1.81534	1.40044	2.54227		0.00383222	1.40044	0.00536678			0.173104	1.40044	0.242421		0.00396045	1.40044	0.00554636
	1.02752	1.40044	1.43897	0.0186185	1.40044	0.0260741				0.276832	1.40044	0.387686	0.0347635	1.40044	0.048684			0.598732	1.40044	0.838487		0.00459885	1.40044	0.0064404			0.170538	1.40044	0.238828		0.00305988	1.40044	0.00428517
	1.02765	1.40044	1.43915	0.0323821	1.40044	0.045349				0.250448	1.40044	0.350736	0.0313382	1.40044	0.0438872			0.404585	1.40044	0.566596		0.00671724	1.40044	0.00940706			0.0638047	1.40044	0.0893544		0.00458843	1.40044	0.0064258
	1.07563	1.40044	1.50635	0.00421675	1.40044	0.00590529				0.325313	1.40044	0.45558	0.0349401	1.40044	0.0489314			1.18981	1.40044	1.66625		0.00278691	1.40044	0.00390289			0.217334	1.40044	0.304363		0.00455103	1.40044	0.00637343
	1.17572	1.40044	1.64652	0.0136853	1.40044	0.0191653				0.381117	1.40044	0.53373	0.0218819	1.40044	0.0306442			0.70615	1.40044	0.988918		0.0333732	1.40044	0.046737			0.267323	1.40044	0.374369		0.0634171	1.40044	0.0888116
	1.34729	1.40044	1.88679	0.0169308	1.40044	0.0237105				0.308912	1.40044	0.432611	0.0865985	1.40044	0.121276			1.01548	1.40044	1.42212		0.0220486	1.40044	0.0308777			0.222635	1.40044	0.311786		0.0387493	1.40044	0.0542659
	1.39999	1.40044	1.9606	0.023997	1.40044	0.0336063				0.29029	1.40044	0.406533	0.0522443	1.40044	0.0731648			1.13703	1.40044	1.59234		0.0314465	1.40044	0.0440389			0.362749	1.40044	0.508007		0.0170463	1.40044	0.0238722
	1.16777	1.40044	1.63539	0.036818	1.40044	0.0515613				0.201394	1.40044	0.282039	0.0201818	1.40044	0.0282634			0.248096	1.40044	0.347443		0.0320213	1.40044	0.0448438			0.124249	1.40044	0.174002		0.0597121	1.40044	0.083623
	1.20768	1.40044	1.69128	0.0176222	1.40044	0.0246788				0.273234	1.40044	0.382647	0.015187	1.40044	0.0212684			1.05349	1.40044	1.47534		0.00384882	1.40044	0.00539003			0.544033	1.40044	0.761884		0.0674096	1.40044	0.0944028
	0.81881	1.40044	1.14669	0.0309193	1.40044	0.0433004				0.179247	1.40044	0.251024	0.0102976	1.40044	0.0144211			0.622197	1.40044	0.871348		0.0420855	1.40044	0.058938			0.0756206	1.40044	0.105902		0.0108951	1.40044	0.0152579
	1.09361	1.40044	1.53154	0.00205166	1.40044	0.00287322				0.133076	1.40044	0.186365	0.0567611	1.40044	0.0794903			0.853903	1.40044	1.19584		0.0176764	1.40044	0.0247547			0.481376	1.40044	0.674137		0.0378322	1.40044	0.0529816
	2.02665	1.40044	2.83819	0.012313	1.40044	0.0172435				0.144298	1.40044	0.202081	0.00948063	1.40044	0.013277			0.262479	1.40044	0.367585		0.0159147	1.40044	0.0222876			0.360735	1.40044	0.505186		0.0197337	1.40044	0.0276358
	1.16222	1.40044	1.62761	0.0074587	1.40044	0.0104454				0.453473	1.40044	0.63506	0.0167051	1.40044	0.0233944			0.345459	1.40044	0.483793		0.0326374	1.40044	0.0457066			0.306235	1.40044	0.428862		0.0499925	1.40044	0.0700114
	1.77139	1.40044	2.48072	0.00470819	1.40044	0.00659352				0.144811	1.40044	0.202798	0.0822344	1.40044	0.115164			1.11638	1.40044	1.56342		0.0235285	1.40044	0.0329502			0.20768	1.40044	0.290842		0.0108232	1.40044	0.0151572
	0.99486	1.40044	1.39324	0.0165984	1.40044	0.023245				0.211572	1.40044	0.296293	0.0720225	1.40044	0.100863			0.925739	1.40044	1.29644		0.00674295	1.40044	0.00944307			0.0929625	1.40044	0.130188				0.0426337
	0.825298	1.40044	1.15578	0.00927357	1.40044	0.012987				0.387134	1.40044	0.542156	0.046263	1.40044	0.0647884			1.28395	1.40044	1.79809		0.0754684	1.40044	0.105689			0.260376	1.40044	0.36464
	0.860627	1.40044	1.20525	0.0167186	1.40044	0.0234133				0.209484	1.40044	0.293368	0.0551319	1.40044	0.0772087							0.00470051	1.40044	0.00658277			0.347186	1.40044	0.486212
	1.34196	1.40044	1.87933	0.0179062	1.40044	0.0250765				0.114634	1.40044	0.160538	0.0530424	1.40044	0.0742824									0.0290119					0.347827
	1.22547	1.40044	1.71619	0.0203727	1.40044	0.0285307				0.228548	1.40044	0.320067	0.0706525	1.40044	0.0989443					1.04385
	0.497409	1.40044	0.69659	0.0198657	1.40044	0.0278207				0.100154	1.40044	0.140259	0.0325277	1.40044	0.0455529
			1.56702	0.0158507	1.40044	0.0221978				0.289626	1.40044	0.405602	0.0482211	1.40044	0.0675306
						0.0251459				0.303755	1.40044	0.425389	0.0154636	1.40044	0.0216558			CSF/Blood IgG Index		35.9802								CSF/Blood IgG Index		8.15851
										0.478645	1.40044	0.670312	0.0711903	1.40044	0.0996975
										0.257267	1.40044	0.360286	0.0256841	1.40044	0.035969
			CSF/Blood IgG Index		62.3173					0.31264	1.40044	0.437832	0.0606415	1.40044	0.0849245
										0.606623	1.40044	0.849537	0.00121273	1.40044	0.00169836
										0.470079	1.40044	0.658316	0.00122291	1.40044	0.00171261
										0.418195	1.40044	0.585655	0.0039889	1.40044	0.0055862
										0.416123	1.40044	0.582754	0.0156501	1.40044	0.021917
										0.264046	1.40044	0.369779	0.00603217	1.40044	0.00844766
										0.432757	1.40044	0.606048	0.0167037	1.40044	0.0233924
										0.299857	1.40044	0.419931			0.0488807
										0.165034	1.40044	0.23112
										0.799619	1.40044	1.11982
										0.509509	1.40044	0.713536
										0.347976	1.40044	0.487318
										0.39815	1.40044	0.557583
										0.589291	1.40044	0.825265
										0.568196	1.40044	0.795722
										0.728252	1.40044	1.01987
										0.393156	1.40044	0.55059
										0.560148	1.40044	0.784452
												0.472844
													CSF/Blood IgG Index		9.67342

## Sheet: Table 1
Table 1 Comparison of Kd Values
		Purified Myelin Kd			PLP1-transfected CHOK1 Cells
MS#30 rAb		16			14
		14.3			32.6
		45			36.4
		10.4			4.5
		30.7		Mean +/- SD	21.875	15.1647
		34
		1.5
		0.61
		0.18
	Mean +/- SD	16.9656	16.2185
ON#34 rAb		15			79
		12			78
		13			82
	Mean +/- SD	13.3333	1.52753	Mean +/- SD	79.6667	2.08167
ON#49 rAb		59			211
		33			179
		55			204
	Mean +/- SD	49	14		198	16.8226
MS#11 rAb		33			293
		44			458
		64			322
	Mean +/- SD	47	15.7162	Mean +/- SD	357.667	88.0928		0.0228999

## Sheet: Figure S2.ALDHL1 eGFP loss
Figure S2 Panel C - Area of Aldhl1 astrocyte loss ICI
Day 3 - MS04-2#30			Day 3 - MS04-2#30			Day 3 - MS04-2#30				Average/Animal
Animal	EGFP Lesion Area (µm^2)		Animal	EGFP Lesion Area (µm^2)		Animal	EGFP Lesion Area (µm^2)			Average (3 areas)	Standard Deviation
1C-A (24)	2.0593e+06		1C-A (30)	2.25283e+06		1C-A (35)	1.92569e+06
1C-B (24)	1.7238e+06		1C-B (30)	2.2587e+06		1C-B (35)	2.04239e+06
X	1.89155e+06		X	2.25577e+06		X	1.98404e+06			2.04378e+06	189318
SD	237233		SD	4147.88		SD	82521.2
2C-A (24)	859089		2C-A (30)	1.14187e+06		2C-A (35)	675316
2C-B (24)	837826		2C-B (30)	944323		2C-B (35)	579616
X	848458		X	1.04309e+06		X	627466			839673	207953
SD	15035.3		SD	139684		SD	67670.2
3C-A (9)	1.7469e+06		3C-A (14)	1.75229e+06		3C-A (20)	1.68082e+06
3C-B (9)	1.49462e+06		3C-B (14)	1.83062e+06		3C-B (20)	1.62934e+06
X	1.62076e+06		X	1.79145e+06		X	1.65508e+06			1.6891e+06	90287.2
SD	178391		SD	55386.9		SD	36402.1
4C-A (25)	229949		4C-A (31)	702377		4C-A (36)	601255
4C-B (25)	220924		4C-B (31)	733780		4C-B (36)	816549
X	225436		X	718079		X	708902			550806	281816
SD	6381.96		SD	22205.4		SD	152236
									X	1.28084e+06
X (4 points)	1.14655e+06			1.4521e+06			1.24387e+06		SD	701507
SD (4 points)	756573			699313			678991
Day 3 - 2B4			Day 3 - 2B4			Day 3 - 2B4
Animal	EGFP Lesion Area (µm^2)		Animal	EGFP Lesion Area (µm^2)		Animal	EGFP Lesion Area (µm^2)
1C-A (43)	120647		1C-A (48)	132575		1C-A (54)	11541.9
1C-B (43)	103712		1C-B (48)	143148		1C-B (54)	63831.7
X	112180		X	137862		X	37686.8			95909.3	52031.6
SD	11975.2		SD	7476.88		SD	36974.5
2C-A (22)	16796.1		2C-A (27)	51801.5		2C-A (32)	15196.9
2C-B (22)	15403.1		2C-B (27)	38096.4		2C-B (32)	11829.2
X	16099.6		X	44948.9		X	13513			24853.8	17450.8
SD	984.993		SD	9690.93		SD	2381.35
3C-A (11)	11390.6		3C-A (15)	90651.6		3C-A (20)	74098.9
3C-B (11)	11394.8		3C-B (15)	99832.1		3C-B (20)	65560.2
X	11392.7		X	95241.9		X	69829.5			58821.4	42994.8
SD	2.99106		SD	6491.59		SD	6037.79
4C-A (8)	56879.5		4C-A (12)	171058		4C-A (18)	75167.8
4C-B (8)	68978.2		4C-B (12)	150830		4C-B (18)	89898.7
X	62928.8		X	160944		X	82533.3			102135	51864.5
SD	8555.08		SD	14304		SD	10416.3
X (4 points)	50650.2			109749			50890.7		X	70430
SD (4 points)	47157.7			51058			31258.9		SD	35899.7
Day 7 - MS04-2#30			Day 7 - MS04-2#30			Day 7 - MS04-2#30
Animal	EGFP Lesion Area (µm^2)		Animal	EGFP Lesion Area (µm^2)		Animal	EGFP Lesion Area (µm^2)
1C-A (17)	404298		1C-A (20)	635141		1C-A (25)	299813
1C-B (17)	416082		1C-B (20)	782392		1C-B (25)	104561
X	410190		X	708767		X	202187			440381	254636
SD	8332.5		SD	104122		SD	138064
2C-A (23)	400627		2C-A (29)	641450		2C-A (33)	290380
2C-B (23)	376225		2C-B (29)	651198		2C-B (33)	437464
X	388426		X	646324		X	363922			466224	156452
SD	17254.5		SD	6892.52		SD	104004
4C-A (9)	455402		4C-A (15)	625270		4C-A (21)	350124
4C-B (9)	454611		4C-B (15)	557150		4C-B (21)	365819
X	455007		X	591210		X	357972			468063	117166
SD	559.562		SD	48167.6		SD	11097.5
6C-A (14)	184455		6C-A (19)	216401		6C-A (24)	144599
6C-B (14)	236879		6C-B (19)	218419		6C-B (24)	150410
X	210667		X	217410		X	147504			191860	38561.3
SD	37068.9		SD	1426.84		SD	4109.05
X (4 points)	366072			540927			267896		X	391632
SD (4 points)	107248			220960			109767		SD	133779
Day 14 - MS04-2#30			Day 14 - MS04-2#30			Day 14 - MS04-2#30
Animal	EGFP Lesion Area (µm^2)		Animal	EGFP Lesion Area (µm^2)		Animal	EGFP Lesion Area (µm^2)
1C-A (42)	221453		1C-A (48)	392516		1C-A (53)	230888
1C-B (42)	228145		1C-B (48)	423511		1C-B (53)	272632
X	224799		X	408013		X	251760			294857	98918.6
SD	4732.54		SD	21916.8		SD	29517.7
2C-A (1)	85260.9		2C-A (2)	111827		2C-A (3)	105075
2C-B (1)	104530		2C-B	117273		2C-B (3)	113775
X	94895.4		X	114550		X	109425			106290	10195.6
SD	13625.2		SD	3850.92		SD	6152.21
3C-A (16)	3873.91		3C-A (21)	45811.2		3C-A (26)	41607.4
3C-B (16)	9849.33		3C-B (21)	43611.3		3C-B (26)	36867.8
X	6861.62		X	44711.3		X	39237.6			30270.2	20456.3
SD	4225.26		SD	1555.6		SD	3351.4
4C-A (14)	130929		4C-A (19)	107261		4C-A (25)	65103.9
4C-B (14)	88273.4		4C-B (19)	133446		4C-B (25)	78348.8
X	109601		X	120354		X	71726.3			100560	25543.3
SD	30162.1		SD	18515.5		SD	9365.59
X (4 points)	109039			171907			118037		X	132995
SD (4 points)	89519			161113			93648.3		SD	113309

[truncated: 4 more sheets: Figure S3 MS#11 ICIs, Figure S4, Figure S6  Data, Figure S7]
